# Supplementary material for: Targeting mitochondrial translation and OXPHOS in high-grade serous ovarian carcinoma eliminates stem-like cells
Source: Cell Death Dis. 2025 Oct 6;16(1):676. doi: 10.1038/s41419-025-07987-1 (PMC12501233; doi:10.1038/s41419-025-07987-1)
Supplement: Supplementary file 2 — Supplementary Table 1 [file 41419_2025_7987_MOESM2_ESM.xlsx]

## Sheet: OVCAR3 (E)
Supplementary Table.1a.
Proteins that are enriched (both exclusive and significantly upregulated with a fold change greater than 2) in the SS compared to the +S derivatives of OVCAR3 (E)
Black= Enriched in OVCAR3+S
Blue= Enriched in OVCAR3 SS
Protein names	Razor + unique peptides	Unique + razor sequence coverage [%]	Mol. weight [kDa]	MS/MS count
Glycine cleavage system H protein, mitochondrial	3	19.1	18.884	13
Protein CutA	4	25.7	19.116	8
Kinesin light chain 1	17	31.4	65.309	35
Sulfatase-modifying factor 2	5	22.6	33.843	13
Brain-specific angiogenesis inhibitor 1-associated protein 2-like protein 1	8	22.3	56.882	13
ATP synthase subunit delta, mitochondrial	4	37.5	17.49	15
Charged multivesicular body protein 4b	8	39.7	24.95	38
Deoxyribonuclease-2-alpha	5	13.1	39.58	12
Tetratricopeptide repeat protein 1	12	57.9	33.526	33
RNA-binding protein FUS	13	19.2	53.425	92
ADP-ribosylation factor-like protein 8B;ADP-ribosylation factor-like protein 8A	4	31.7	21.539	10
Histidine triad nucleotide-binding protein 2, mitochondrial	4	36.8	17.162	17
Coatomer subunit epsilon	14	47.1	34.482	64
Protein S100-A11;Protein S100-A11, N-terminally processed	8	86.7	11.74	43
NADH dehydrogenase [ubiquinone] iron-sulfur protein 6, mitochondrial	6	61.3	13.711	16
Epidermal growth factor receptor;Receptor protein-tyrosine kinase	23	25.7	134.28	59
Pre-mRNA 3-end-processing factor FIP1	7	20.4	66.526	23
60S acidic ribosomal protein P2	14	85.2	11.665	149
Charged multivesicular body protein 4a	5	26.6	25.098	12
Glutaredoxin-3	17	48.7	37.432	46
Serine/arginine-rich splicing factor 10	9	29	31.3	25
ELKS/Rab6-interacting/CAST family member 1	16	17.1	128.08	30
Phosphatidylinositol-binding clathrin assembly protein	7	13.5	70.754	13
Neudesin	6	44.2	18.856	13
Cysteine and glycine-rich protein 1	10	64.8	20.567	29
Myristoylated alanine-rich C-kinase substrate	8	38.6	31.554	27
BAG family molecular chaperone regulator 3	18	47.1	61.594	35
Tumor-associated calcium signal transducer 2	8	31.3	35.709	22
Immunoglobulin-binding protein 1	10	38.9	39.221	23
60S acidic ribosomal protein P0;60S acidic ribosomal protein P0-like	18	59.3	34.273	95
Calcium-regulated heat stable protein 1	5	68	15.892	26
ATP synthase-coupling factor 6, mitochondrial	9	57.4	12.587	48
Diablo homolog, mitochondrial	8	27.6	27.131	21
Copper transport protein ATOX1	8	76.5	7.4016	29
Myosin light polypeptide 6	13	67.5	16.93	101
Glucosidase 2 subunit beta	27	49.3	60.192	141
Cold-inducible RNA-binding protein	8	39.5	18.648	17
Nucleobindin-2;Nesfatin-1	18	41.7	50.222	39
GRIP1-associated protein 1	9	11.5	96.004	13
Adenylate kinase isoenzyme 6	2	14.5	20.061	2
E3 ubiquitin-protein ligase ZFP91	3	10.4	63.444	7
Phostensin	5	12.6	67.942	6
PCNA-associated factor	2	29.7	11.986	2
Sideroflexin-3	5	21.8	35.503	8
F-box only protein 2	6	32.1	33.327	9
Uridine-cytidine kinase 2;Uridine-cytidine kinase 1	2	10	29.299	4
Male-enhanced antigen 1	3	25.6	18.544	7
Elongation factor 1-alpha 2	7	32	50.47	13
Small ubiquitin-related modifier 3	2	12.6	11.637	2
Syntaxin-12	3	14.9	31.642	5
60S ribosomal protein L37a	3	41.3	10.275	4
Geminin	2	11	23.565	2
Calcineurin subunit B type 1	3	20	19.3	4
Pre-mRNA-splicing factor RBM22	4	11.9	46.895	5
Ribonuclease H2 subunit C	2	21.3	17.84	5
NADH dehydrogenase [ubiquinone] iron-sulfur protein 8, mitochondrial	4	23.8	23.705	12
Uncharacterized protein C11orf98	3	23.6	14.234	5
Epsin-1	7	15.1	60.293	11
Iron-sulfur cluster co-chaperone protein HscB, mitochondrial	2	11.9	27.422	2
Thioredoxin, mitochondrial	4	26.5	18.383	12
Glycogen phosphorylase, liver form;Alpha-1,4 glucan phosphorylase	12	16.6	97.147	17
Protein TMED8	3	11.7	35.74	3
DNA-directed RNA polymerase II subunit RPB3	6	37.1	31.441	9
Ubiquitin carboxyl-terminal hydrolase 10	6	10.8	87.133	10
DNA-directed RNA polymerase II subunit RPB9	3	33.6	14.523	6
Ras-related protein Rab-3D	4	23.3	24.267	6
Zinc finger protein ZPR1	7	21.6	50.925	9
Peroxisomal bifunctional enzyme;Enoyl-CoA hydratase/3,2-trans-enoyl-CoA isomerase;3-hydroxyacyl-CoA dehydrogenase	6	12.4	79.494	5
Carbamoyl-phosphate synthase [ammonia], mitochondrial	39	33.7	164.94	47
Cysteine-rich PDZ-binding protein	2	28.7	11.216	2
Uncharacterized protein C19orf43	3	26.7	18.419	4
Zinc finger CCCH domain-containing protein 4	10	13.1	140.26	16
60S ribosome subunit biogenesis protein NIP7 homolog	5	43.3	20.462	5
Hsp70-binding protein 1	9	32.9	39.302	16
Gamma-glutamyl hydrolase	9	29.9	35.964	8
Exosome complex component RRP42	3	13.1	31.821	3
Tropomyosin 3	4	11.9	33.222	7
RING-box protein 2	2	18.6	12.683	3
Pre-mRNA-splicing factor ISY1 homolog	5	18.1	37.566	6
WD repeat-containing protein 82	3	12.8	35.079	4
Ubiquitin-like domain-containing CTD phosphatase 1	3	10.7	36.804	8
Ribonucleoside-diphosphate reductase large subunit	10	15.8	90.069	13
ADP-ribose pyrophosphatase, mitochondrial	4	13.1	39.125	7
CCAAT/enhancer-binding protein beta	3	11.6	36.105	3
E3 ubiquitin-protein ligase RNF181	4	27.5	17.909	6
NFU1 iron-sulfur cluster scaffold homolog, mitochondrial	7	30.3	28.462	13
Gamma-soluble NSF attachment protein	5	21.8	34.746	7
Histone H1.5	7	24.3	22.58	12
39S ribosomal protein L40, mitochondrial	6	32.5	24.49	6
Cdc42 effector protein 4	4	20.2	37.979	5
WAP four-disulfide core domain protein 2	3	54.8	8.1203	8
Glutaminase kidney isoform, mitochondrial	6	14.7	65.459	10
General transcription factor IIF subunit 2	4	20.1	28.38	5
La-related protein 4	7	14.1	80.595	11
Histone H1.0;Histone H1.0, N-terminally processed	5	26.3	20.863	8
BSD domain-containing protein 1	4	17.9	47.163	6
Ensconsin	8	11.2	84.051	7
High mobility group nucleosome-binding domain-containing protein 5	3	21.6	31.524	6
Mini-chromosome maintenance complex-binding protein	7	15	72.979	9
Liver carboxylesterase 1	13	35.3	62.52	19
WD repeat and HMG-box DNA-binding protein 1	12	13.2	125.97	16
Ras-related protein Rab-32	4	22.7	24.997	2
Cyclin-dependent kinases regulatory subunit 1;Cyclin-dependent kinases regulatory subunit	2	32.9	9.6601	8
Antigen KI-67	31	16.7	358.69	34
Regulation of nuclear pre-mRNA domain-containing protein 2	12	13.8	156.02	13
Four and a half LIM domains protein 1	2	10	31.895	3
BAG family molecular chaperone regulator 2	7	34.1	23.772	18
Dipeptidyl peptidase 2	8	16.9	54.341	10
Transcription elongation factor A protein-like 4	6	36.7	24.647	9
Protein SET	2	14.8	33.488	3
Four and a half LIM domains protein 3	3	16.1	31.192	4
Aldo-keto reductase family 1 member C1;Aldo-keto reductase family 1 member C2	3	17.3	36.788	8
ATP-dependent 6-phosphofructokinase, platelet type	27	38	85.595	47
Metallothionein-1X	4	67.2	6.0683	15
Hydroxysteroid dehydrogenase-like protein 2	8	31.1	45.394	16
SUZ domain-containing protein 1	2	23.7	16.997	3
Regulator of microtubule dynamics protein 1	6	17.5	35.808	9
Cyclic AMP-responsive element-binding protein 1	5	18.3	35.136	11
Anterior gradient protein 2 homolog	4	33.1	19.979	5
Oxidoreductase HTATIP2	7	35.1	30.13	9
Caspase-14;Caspase-14 subunit p17, mature form;Caspase-14 subunit p10, mature form;Caspase-14 subunit p20, intermediate form;Caspase-14 subunit p8, intermediate form	2	10.7	27.679	4
Nucleolar protein 3	6	39.9	22.629	13
Coiled-coil domain-containing protein 12	7	48.8	19.181	14
Protein C10	4	49.2	13.178	8
CAP-Gly domain-containing linker protein 1	18	16	156.78	22
TP53-regulated inhibitor of apoptosis 1	3	38.2	8.7858	4
WD repeat-containing protein 61;WD repeat-containing protein 61, N-terminally processed	5	24.9	33.58	8
cAMP-regulated phosphoprotein 19	4	35.7	12.323	5
Protein VAC14 homolog	3	18.4	22.425	3
Glutamyl-tRNA(Gln) amidotransferase subunit C, mitochondrial	4	33.9	18.606	6
Secretory carrier-associated membrane protein 1	5	24.6	37.92	13
Vacuolar protein sorting-associated protein VTA1 homolog	9	40.1	33.879	29
MICOS complex subunit MIC27	9	39.6	29.159	21
Acyl-protein thioesterase 1	6	40.4	24.669	11
Glutamine amidotransferase-like class 1 domain-containing protein 3, mitochondrial	17	67.7	30.376	64
Voltage-dependent anion-selective channel protein 2	19	64.6	31.566	134
Transcriptional repressor p66-beta	11	30.9	65.26	26
CD9 antigen;Tetraspanin	4	20.6	25.416	25
Squamous cell carcinoma antigen recognized by T-cells 3	19	26.6	109.93	26
SUMO-conjugating enzyme UBC9	6	34.2	18.007	19
Profilin-2;Profilin	9	45.7	15.088	25
Septin-11	17	37.4	49.005	45
Cation-dependent mannose-6-phosphate receptor	6	22.4	30.993	21
40S ribosomal protein S20	9	49.6	13.373	50
Succinyl-CoA:3-ketoacid coenzyme A transferase 1, mitochondrial	16	35.8	56.157	51
Sialic acid synthase	14	41.2	40.307	35
Very-long-chain enoyl-CoA reductase	10	26.9	36.034	22
tRNA-splicing ligase RtcB homolog	24	45.5	55.21	92
Eukaryotic translation initiation factor 3 subunit D	9	21	63.972	26
Activator of 90 kDa heat shock protein ATPase homolog 1	19	60.4	38.274	75
Eukaryotic translation initiation factor 3 subunit E	16	38.9	52.22	56
Mannosyl-oligosaccharide glucosidase	19	30.2	91.916	41
Cleavage and polyadenylation specificity factor subunit 3	7	13.3	77.485	9
Argininosuccinate synthase	32	58.3	46.53	153
Protein SCO1 homolog, mitochondrial	8	21.6	33.814	17
Bleomycin hydrolase	6	21.8	52.562	10
Very-long-chain (3R)-3-hydroxyacyl-CoA dehydratase 3	10	25.4	43.159	18
COP9 signalosome complex subunit 4	13	41.9	46.268	39
Acetyl-CoA acetyltransferase, mitochondrial	16	46.6	45.199	36
UPF0160 protein MYG1, mitochondrial	12	33	42.477	42
6-phosphogluconate dehydrogenase, decarboxylating	33	69.8	53.139	156
V-type proton ATPase subunit B, brain isoform	17	38.7	56.5	37
Heterogeneous nuclear ribonucleoprotein U	47	48.2	90.583	269
E3 ubiquitin-protein ligase DTX3L	17	28.9	83.553	22
Thymidylate kinase	13	59.9	23.819	31
GTPase KRas;GTPase KRas, N-terminally processed	6	39.4	21.424	18
Ras-related protein Rab-1B;Putative Ras-related protein Rab-1C	5	34.8	22.171	25
KH domain-containing, RNA-binding, signal transduction-associated protein 1	11	32.7	48.227	43
Tyrosine--tRNA ligase, mitochondrial;Tyrosine--tRNA ligase	9	24.1	53.198	24
Trifunctional enzyme subunit beta, mitochondrial;3-ketoacyl-CoA thiolase	30	64.3	51.294	110
Cytosolic non-specific dipeptidase	21	50.3	52.878	47
Methylmalonate-semialdehyde dehydrogenase [acylating], mitochondrial	18	39.8	57.839	52
Inorganic pyrophosphatase 2, mitochondrial	20	62.3	37.92	69
DDRGK domain-containing protein 1	5	31.2	35.61	15
Aminoacyl tRNA synthase complex-interacting multifunctional protein 1;Endothelial monocyte-activating polypeptide 2	17	75.3	34.352	56
Transitional endoplasmic reticulum ATPase	60	66.7	89.321	295
Poly [ADP-ribose] polymerase 1	51	55.9	113.08	168
Transgelin-2	21	92.5	22.391	121
Emerin	8	33.9	28.994	23
Partitioning defective 6 homolog beta	8	22	41.182	21
Alcohol dehydrogenase [NADP(+)]	22	75.1	36.573	73
Omega-amidase NIT2	15	65.2	30.608	28
WD repeat-containing protein 43	7	18.2	74.89	16
3-beta-hydroxysteroid-Delta(8),Delta(7)-isomerase	2	12.2	26.352	5
Eukaryotic translation initiation factor 2A;Eukaryotic translation initiation factor 2A, N-terminally processed	24	52.3	64.989	78
GDP-L-fucose synthase	14	43.3	35.892	33
Poly(rC)-binding protein 2	13	48.8	38.15	66
DNA-(apurinic or apyrimidinic site) lyase;DNA-(apurinic or apyrimidinic site) lyase, mitochondrial	21	63.2	35.554	75
Alpha-aminoadipic semialdehyde dehydrogenase	31	63.2	55.366	85
Protein MAL2	2	18.2	19.125	5
Endophilin-B1	4	15.1	40.796	6
Pre-B-cell leukemia transcription factor 1	3	22.4	28.859	6
Probable global transcription activator SNF2L1	15	15.4	122.6	21
Abl interactor 1	6	14.6	55.08	7
Nuclear inhibitor of protein phosphatase 1;Activator of RNA decay	4	20.5	38.478	6
G-protein coupled receptor family C group 5 member C	4	10.9	48.193	8
Syntaxin-3	3	10.7	33.155	5
tRNA-splicing endonuclease subunit Sen34	4	18.4	33.652	4
Cellular tumor antigen p53	5	17	43.653	5
Protein QIL1	3	26.3	13.087	6
Aminoacylase-1	8	27	45.884	11
KIF1-binding protein	5	11	71.813	5
Survival motor neuron protein	4	16.3	31.848	7
Nuclear factor 1;Nuclear factor 1 B-type	4	11.9	63.432	5
Protein CREG1	4	25.5	24.074	5
Calcyphosin	6	46.6	12.855	6
Golgin subfamily A member 2	13	17.7	113.08	19
Mitofusin-2	13	19.2	86.401	18
O-acetyl-ADP-ribose deacetylase MACROD1	4	17.8	35.505	8
Protein unc-119 homolog B	3	12	28.136	4
Serine/threonine-protein phosphatase 2A activator	8	28.8	40.667	13
Protein TSSC1	5	19.4	43.603	8
Guanylate kinase	2	13.7	21.725	4
Atlastin-2	4	10.3	66.228	10
Endophilin-B2	8	23.8	43.973	9
Putative deoxyribonuclease TATDN1	11	40.1	33.601	17
N-alpha-acetyltransferase 50	7	41.4	19.398	13
Calpain-5	8	17.7	73.168	12
Structural maintenance of chromosomes protein 4;Structural maintenance of chromosomes protein	19	16.2	147.18	28
ADP-ribosylation factor 5	3	18.3	20.529	4
28S ribosomal protein S10, mitochondrial	2	14.9	22.999	5
Chloride intracellular channel protein 5	6	19.8	46.502	9
Probable tRNA N6-adenosine threonylcarbamoyltransferase	5	22.1	36.426	10
Cleavage stimulation factor subunit 1	9	31.6	48.357	22
Plasminogen receptor (KT)	3	21.1	17.201	3
39S ribosomal protein L27, mitochondrial	3	30.4	16.073	4
Dual specificity protein phosphatase 3	3	18.9	20.478	4
Translation initiation factor eIF-2B subunit alpha	7	26.9	33.712	12
Histidine triad nucleotide-binding protein 3	3	22	20.361	3
N-acetyl-D-glucosamine kinase	9	41.3	37.375	13
PITH domain-containing protein 1	6	43.6	24.178	5
Peptidyl-prolyl cis-trans isomerase NIMA-interacting 1	6	49.7	18.243	8
Queuine tRNA-ribosyltransferase	4	17.4	44.047	7
Zinc finger protein ubi-d4	4	16.4	44.155	8
ER membrane protein complex subunit 8	3	16.7	23.773	4
THO complex subunit 6 homolog	5	20.5	37.535	9
Cyclin-dependent kinase 4	3	11.6	33.729	4
Eukaryotic translation initiation factor 4E type 2	3	19.2	28.362	7
Protein TBRG4	5	10.5	70.737	7
Branched-chain-amino-acid aminotransferase, cytosolic	6	17.1	42.966	9
Transmembrane and coiled-coil domains protein 3	8	23.9	53.784	9
SNW domain-containing protein 1	14	38.4	61.494	25
GTP-binding protein Rheb	7	41.8	20.497	11
Casein kinase II subunit alpha	7	24.9	41.213	10
ATP-dependent RNA helicase DDX18	7	12.4	75.406	8
Apoptosis regulator BAX	3	19.8	21.184	5
EF-hand domain-containing protein D1	7	41.8	26.927	13
Glycogen synthase kinase-3 beta	7	27.6	46.744	14
Bifunctional 3-phosphoadenosine 5-phosphosulfate synthase 1;Sulfate adenylyltransferase;Adenylyl-sulfate kinase	12	22	70.832	19
Exportin-5	12	11	136.31	13
Methylcrotonoyl-CoA carboxylase subunit alpha, mitochondrial	11	23.3	80.472	17
Oligoribonuclease, mitochondrial	4	18.1	26.832	7
NADH dehydrogenase [ubiquinone] 1 alpha subcomplex subunit 9, mitochondrial	7	25.2	42.509	9
Protein LLP homolog	2	21.7	15.225	1
L-2-hydroxyglutarate dehydrogenase, mitochondrial	10	28.7	50.315	14
Phosphoribosyl pyrophosphate synthase-associated protein 2	5	18.7	40.925	6
Protein quaking	3	12.9	37.67	6
NADH dehydrogenase [ubiquinone] 1 beta subcomplex subunit 11, mitochondrial	2	22.2	17.316	3
Glycerol-3-phosphate dehydrogenase 1-like protein;Glycerol-3-phosphate dehydrogenase [NAD(+)]	4	11.4	38.418	8
Ras-related protein Rab-6B	4	17.8	23.461	9
Guanine nucleotide-binding protein G(q) subunit alpha	5	20.1	42.142	10
DCC-interacting protein 13-alpha	7	15.8	79.663	10
Nuclear receptor coactivator 5	10	28.5	65.536	19
Aldehyde dehydrogenase family 16 member A1	6	10.8	85.126	9
Zinc finger protein-like 1	5	19	34.114	7
Protein MEMO1	8	44.4	33.733	11
[Pyruvate dehydrogenase [acetyl-transferring]]-phosphatase 1, mitochondrial	6	14.2	61.053	10
Ribosome-recycling factor, mitochondrial	3	16.4	29.277	5
Glucose 1,6-bisphosphate synthase	8	14.8	70.441	11
BRISC complex subunit Abro1	6	18.6	46.9	6
FAS-associated death domain protein	3	16.8	23.279	4
Transmembrane protein 43	9	28.5	44.875	10
39S ribosomal protein L11, mitochondrial	7	46.4	20.683	10
Iron-sulfur cluster assembly enzyme ISCU, mitochondrial	3	22.8	17.999	4
Ribosomal protein 63, mitochondrial	2	13.7	12.266	4
Dynamin-2	13	14.9	98.063	15
Cleavage stimulation factor subunit 3	10	17	82.921	14
HD domain-containing protein 2	4	23.5	23.39	7
Tetratricopeptide repeat protein 9C	4	24.6	20.012	12
AP-3 complex subunit sigma-1	4	24.9	21.732	6
Calmegin	6	13.9	70.038	10
U3 small nucleolar ribonucleoprotein protein IMP3	3	27.7	21.85	6
Ester hydrolase C11orf54	2	12.1	35.117	4
Nuclear receptor 2C2-associated protein	2	19.4	15.876	2
Proline synthase co-transcribed bacterial homolog protein	6	25.5	30.344	9
Protein sel-1 homolog 1	9	21.7	88.754	10
Zinc phosphodiesterase ELAC protein 2	6	11.6	92.218	9
Cofilin-2	5	31.3	18.736	11
Nucleoporin Nup43	3	12.1	42.15	6
Pyrroline-5-carboxylate reductase 2;Pyrroline-5-carboxylate reductase	7	30.9	33.637	7
Putative ATP-dependent RNA helicase DHX30	13	13	133.94	18
La-related protein 7	6	12.7	66.898	6
Dual specificity mitogen-activated protein kinase kinase 3	4	16.4	39.318	6
5-AMP-activated protein kinase catalytic subunit alpha-1	5	13.2	64.009	6
39S ribosomal protein L52, mitochondrial	2	35.8	13.664	3
V-type proton ATPase subunit H	9	25.9	55.882	14
Ubiquitin-like modifier-activating enzyme 5	5	19.1	44.863	13
Coiled-coil domain-containing protein 25	4	22.1	24.479	4
Peroxisomal membrane protein PEX14	6	15.6	41.236	10
Syntaxin-binding protein 6	2	14.8	23.554	2
Nitrilase homolog 1	4	15	35.896	7
Selenium-binding protein 1	8	20.6	52.39	12
NADH dehydrogenase [ubiquinone] 1 alpha subcomplex assembly factor 4	4	24.6	20.266	5
GTPase NRas	3	19	21.229	4
Guanine nucleotide-binding protein G(I)/G(S)/G(O) subunit gamma-5	3	39.7	7.3184	4
Tetratricopeptide repeat protein 4	4	17.1	45.638	7
Transcription factor BTF3 homolog 4;Transcription factor BTF3	8	51.3	17.27	11
39S ribosomal protein L14, mitochondrial	6	51	15.947	6
General transcription factor 3C polypeptide 4	8	13.9	91.981	15
N-terminal Xaa-Pro-Lys N-methyltransferase 1;N-terminal Xaa-Pro-Lys N-methyltransferase 1, N-terminally processed	4	18.4	25.387	8
Endonuclease G, mitochondrial	2	15.2	32.62	7
Mitochondrial import receptor subunit TOM34	8	30.1	34.559	13
Calcium uniporter protein, mitochondrial	7	27.9	39.866	16
Sphingosine-1-phosphate lyase 1	12	25.2	63.523	20
Peflin	5	19.4	30.381	7
Estradiol 17-beta-dehydrogenase 8	4	21.5	26.973	6
Crooked neck-like protein 1	8	11.2	100.45	8
Bis(5-nucleosyl)-tetraphosphatase [asymmetrical]	3	19.7	16.829	3
28S ribosomal protein S26, mitochondrial	8	31.7	24.211	10
Peptidyl-prolyl cis-trans isomerase CWC27 homolog	3	10.4	53.846	5
RNA 3-terminal phosphate cyclase-like protein	5	16.1	40.842	6
Phosphoglucomutase-2	8	18.1	68.283	10
Embryonic stem cell-specific 5-hydroxymethylcytosine-binding protein	9	31.4	40.574	11
Uncharacterized protein C19orf47	6	16.1	44.746	6
Polypeptide N-acetylgalactosaminyltransferase 3	11	18.8	72.609	16
Pyruvate carboxylase, mitochondrial	15	18.9	129.63	21
Claudin-3	4	15.5	23.318	6
V-type proton ATPase subunit C 1	7	22.8	43.941	12
39S ribosomal protein L23, mitochondrial	5	33.3	17.781	10
Hydroxyacylglutathione hydrolase, mitochondrial	7	30.8	33.805	11
Matrix-remodeling-associated protein 7	2	25.9	17.493	5
Methyl-CpG-binding domain protein 3	4	17.9	32.844	4
28S ribosomal protein S22, mitochondrial	14	46.9	41.28	23
Poly [ADP-ribose] polymerase 9	11	18.7	80.29	13
Heterogeneous nuclear ribonucleoproteins C1/C2	2	11.8	33.67	5
Nuclear pore complex protein Nup88	5	10	83.541	9
U6 snRNA-associated Sm-like protein LSm4	5	30.9	15.35	7

## Sheet: CaOV3 (iE)
Supplementary Table.1b.
Proteins that are enriched (both exclusive and significantly upregulated with a fold change greater than 2) in the SS compared to the +S derivatives of CaOV3 (iE)
Black= Enriched in CaOV3+S
Blue= Enriched in CaOV3 SS
Protein names	Razor + unique peptides	Unique + razor sequence coverage [%]	Mol. weight [kDa]	MS/MS count
Translationally-controlled tumor protein	8	42.4	19.595	58
Phostensin	8	18.9	67.942	20
ATP synthase subunit g, mitochondrial	5	47.6	11.428	16
26S proteasome non-ATPase regulatory subunit 10	5	35	24.428	18
Tubulin-specific chaperone A	15	63.9	12.855	64
Cleavage stimulation factor subunit 2	11	28.4	60.959	36
Prefoldin subunit 4	4	29.1	15.314	17
Small glutamine-rich tetratricopeptide repeat-containing protein alpha	8	26.5	34.063	27
28 kDa heat- and acid-stable phosphoprotein	10	39.2	20.63	36
Tetratricopeptide repeat protein 1	12	52.7	33.526	44
NEDD8	4	38.3	9.0714	22
ADP-ribosylation factor-like protein 3	7	47.8	20.455	26
UPF0568 protein C14orf166	13	48	28.068	49
Cingulin	14	16.5	136.38	30
Ubiquitin-like-conjugating enzyme ATG3	7	25.5	35.864	25
CAP-Gly domain-containing linker protein 1	23	18.5	162.24	40
Toll-interacting protein	4	18.6	30.281	10
Acidic leucine-rich nuclear phosphoprotein 32 family member E	5	19.8	30.692	22
PRKC apoptosis WT1 regulator protein	10	53.2	36.567	26
Glutaredoxin-related protein 5, mitochondrial	5	36.9	16.628	24
Tropomyosin beta chain	38	74.6	32.989	216
Myotrophin	8	68.6	12.895	43
Hematological and neurological expressed 1 protein;Hematological and neurological expressed 1 protein, N-terminally processed	6	64.9	16.014	37
Stathmin	9	41.6	17.302	73
Protein S100-A14	9	84.6	11.662	31
Transcription and mRNA export factor ENY2	4	44.6	11.528	9
Platelet-activating factor acetylhydrolase IB subunit beta	6	45.9	25.569	22
Protein CASP;Homeobox protein cut-like 1	6	13.3	77.454	11
H/ACA ribonucleoprotein complex subunit 3	4	42.2	7.7059	6
Synaptojanin-2-binding protein	3	25.5	15.928	6
Mitochondrial inner membrane protein OXA1L	5	14.5	48.547	6
Nuclear inhibitor of protein phosphatase 1;Activator of RNA decay	5	18.5	38.478	5
Uncharacterized protein C6orf203	2	14.6	27.941	1
NAD-dependent malic enzyme, mitochondrial	8	16.1	65.443	12
Agrin;Agrin N-terminal 110 kDa subunit;Agrin C-terminal 110 kDa subunit;Agrin C-terminal 90 kDa fragment;Agrin C-terminal 22 kDa fragment	12	10.9	214.84	14
Squamous cell carcinoma antigen recognized by T-cells 3	10	14.1	109.93	11
Transcription elongation factor A protein-like 4;Transcription elongation factor A protein-like 2	2	10.7	24.647	5
Methylated-DNA--protein-cysteine methyltransferase	5	33.3	21.646	7
Long-chain-fatty-acid--CoA ligase 1	6	12	58.586	7
Transmembrane protein 33	4	16.2	27.978	7
Mediator of RNA polymerase II transcription subunit 22	3	17	22.22	3
Structural maintenance of chromosomes protein 4;Structural maintenance of chromosomes protein	19	16	147.18	32
Vacuolar protein sorting-associated protein 28 homolog	3	24	25.425	6
RNA polymerase II-associated protein 3	9	17.4	75.718	15
Cohesin subunit SA-2	11	12.7	141.32	15
Coiled-coil domain-containing protein 86	4	15.6	40.235	5
Ras-related protein Rab-35	3	20.4	23.025	4
Histidine triad nucleotide-binding protein 3	3	21.4	20.361	3
Programmed cell death protein 2-like	4	17.3	39.416	4
A-kinase anchor protein 12	27	23.5	191.48	39
Mediator of RNA polymerase II transcription subunit 4	3	15.2	29.745	3
Disintegrin and metalloproteinase domain-containing protein 10	9	17.5	84.141	10
Mitochondrial import inner membrane translocase subunit Tim23;Putative mitochondrial import inner membrane translocase subunit Tim23B	3	22.5	21.943	5
TSC22 domain family protein 1	2	25.7	15.68	5
ADP-ribosylation factor-like protein 1	3	18.8	20.417	4
Calcium-binding and coiled-coil domain-containing protein 1	8	14.6	77.335	14
REST corepressor 1	5	12.2	53.327	8
Large subunit GTPase 1 homolog	8	15	75.225	11
Microfibrillar-associated protein 1	5	16.6	51.958	7
Protein prune homolog	4	11.7	50.199	4
Cell differentiation protein RCD1 homolog	2	10.7	33.631	5
Leucine zipper transcription factor-like protein 1	3	16.1	34.592	4
Mitotic spindle assembly checkpoint protein MAD2A	4	19	23.51	3
Protein disulfide-isomerase TMX3	3	14.1	51.871	2
Stromal interaction molecule 1	9	17.2	77.422	9
Structural maintenance of chromosomes protein 2	13	15.2	135.65	18
U6 snRNA-associated Sm-like protein LSm1	2	24.8	15.179	3
Remodeling and spacing factor 1	22	19	163.82	33
Liprin-beta-1	24	27	114.02	26
Clusterin;Clusterin beta chain;Clusterin alpha chain	5	16.9	52.494	7
Serine hydroxymethyltransferase, cytosolic	8	23	53.082	9
Transcription elongation factor SPT6	11	10.7	199.07	13
Cdc42-interacting protein 4	7	15.8	68.351	16
Protein HGH1 homolog	4	10	42.129	4
dCTP pyrophosphatase 1	6	40	18.681	9
U3 small nucleolar ribonucleoprotein protein IMP3	2	15.2	21.85	3
Guanine nucleotide-binding protein subunit beta-like protein 1	5	18.3	35.618	6
H/ACA ribonucleoprotein complex subunit 3	4	42.2	7.7059	6
Vacuolar ATPase assembly integral membrane protein VMA21	2	21.8	11.354	4
Metallothionein-1F;Metallothionein	2	52.5	6.0863	5
BAG family molecular chaperone regulator 5	4	13	51.199	8
Cytochrome c oxidase assembly factor 4 homolog, mitochondrial	3	34.5	10.134	7
Protein MAK16 homolog	3	17	35.368	4
CCR4-NOT transcription complex subunit 7	3	16.1	32.745	7
Ubiquitin-fold modifier-conjugating enzyme 1	3	22.2	19.458	7
Four and a half LIM domains protein 1	3	14.3	31.895	7
DnaJ homolog subfamily B member 4	3	11.3	37.806	3
Protein Hook homolog 1	6	13.5	84.647	8
Protein PAXX	3	15.7	21.639	6
Ribonuclease P protein subunit p30	3	16	29.321	5
Uncharacterized protein C9orf78	5	19.4	33.688	9
Uncharacterized protein C1orf122	2	26.4	11.471	3
Anaphase-promoting complex subunit CDC26	2	14.1	9.7769	2
E3 ubiquitin-protein ligase RING1	4	13.3	42.429	8
39S ribosomal protein L50, mitochondrial	7	56.3	18.325	11
Filamin-binding LIM protein 1	6	17.4	40.669	8
Cyclin-dependent kinases regulatory subunit 2	2	34.2	9.8602	3
GRIP1-associated protein 1	14	18.4	96.004	17
Ribosome biogenesis protein BOP1	5	10.3	83.629	5
Sulfiredoxin-1	2	13.9	14.259	5
Ladinin-1	10	24.6	57.13	11
SPATS2-like protein	8	22	61.728	12
Nuclear pore glycoprotein p62	8	17.6	53.254	11
Golgin subfamily A member 3	15	12.9	167.35	21
Beta-actin-like protein 2	3	13.6	42.003	3
Protein YIPF6	3	12.7	26.256	3
Mitochondrial import inner membrane translocase subunit Tim8 B	3	37.3	9.3435	3
Spectrin beta chain, non-erythrocytic 2	21	11.3	271.32	25
Protein C10	3	34.9	13.178	7
Methyltransferase-like protein 7A	2	11.1	28.319	2
TP53-regulated inhibitor of apoptosis 1	3	38.2	8.7858	4
V-type proton ATPase subunit D	4	24.7	28.262	4
cAMP-regulated phosphoprotein 19	2	36.6	12.323	8
Protein LSM12 homolog	3	22.6	21.701	5
Huntingtin-interacting protein K	6	31.8	14.665	12
Putative pre-mRNA-splicing factor ATP-dependent RNA helicase DHX16	10	11.6	119.26	11
Unconventional myosin-VI	27	27.9	145.01	46
Probable ATP-dependent RNA helicase DDX17	29	39.1	80.272	116
40S ribosomal protein S14	11	43	16.273	59
Calcium-transporting ATPase type 2C member 1;Calcium-transporting ATPase	8	12.3	100.58	11
Phosphoserine phosphatase	7	33.3	25.007	17
Transcription factor BTF3 homolog 4;Transcription factor BTF3	6	34.8	17.27	14
Adipocyte plasma membrane-associated protein	13	30.3	46.48	40
Inactive tyrosine-protein kinase 7	9	11.7	118.39	18
Casein kinase II subunit alpha	11	38.9	41.213	26
Succinate dehydrogenase [ubiquinone] flavoprotein subunit, mitochondrial	24	49.2	72.691	109
Single-stranded DNA-binding protein, mitochondrial	9	56.1	17.259	45
N(G),N(G)-dimethylarginine dimethylaminohydrolase 1	16	66.3	31.121	66
Adenosine kinase	13	39.2	40.545	37
Carboxymethylenebutenolidase homolog	9	33.5	28.048	20
Pleiotropic regulator 1	10	28.4	57.193	13
KH domain-containing, RNA-binding, signal transduction-associated protein 1	9	25.3	48.227	37
BH3-interacting domain death agonist;BH3-interacting domain death agonist p15;BH3-interacting domain death agonist p13;BH3-interacting domain death agonist p11	8	49.7	21.994	32
Structural maintenance of chromosomes protein 1A;Structural maintenance of chromosomes protein	39	33.1	143.23	81
Mitochondrial amidoxime-reducing component 1	3	12.5	37.499	8
Protein S100-A6;Protein S100	9	36.7	10.18	38
Putative adenosylhomocysteinase 2;Putative adenosylhomocysteinase 3;Adenosylhomocysteinase	13	28.7	58.951	36
Carnitine O-palmitoyltransferase 2, mitochondrial	13	24.3	73.776	32
Tubulin-specific chaperone C	6	18.8	39.248	9
Glycine--tRNA ligase	33	42.6	83.165	119
Polyribonucleotide nucleotidyltransferase 1, mitochondrial	20	26.1	85.95	37
Cytochrome c oxidase subunit 6C	6	50.7	8.7813	23
Calcium-binding mitochondrial carrier protein SCaMC-1	17	40.7	53.354	42
Monocarboxylate transporter 4	12	23	49.469	29
Glycylpeptide N-tetradecanoyltransferase 1	10	22.8	56.806	33
ATP-citrate synthase	42	44.8	120.84	131
39S ribosomal protein L45, mitochondrial	5	23.5	35.351	6
Torsin-1A-interacting protein 1	6	13.4	66.248	10
Lanosterol 14-alpha demethylase	8	20.7	56.805	8
Arylsulfatase A;Arylsulfatase A component B;Arylsulfatase A component C	6	21.5	44.881	8
CD276 antigen	3	10.5	57.235	5
Enolase-phosphatase E1	2	13	28.932	3
PCNA-associated factor	3	39.6	11.986	4
Golgi SNAP receptor complex member 2	3	15.1	24.775	4
Probable histidine--tRNA ligase, mitochondrial	5	11.1	56.888	10
DNA-directed RNA polymerases I and III subunit RPAC1	5	19.9	39.249	8
Casein kinase I isoform alpha	5	14.8	38.914	9
Activity-dependent neuroprotector homeobox protein	11	12	123.56	15
Pituitary tumor-transforming gene 1 protein-interacting protein	2	16.7	20.324	6
Nucleoside diphosphate-linked moiety X motif 19, mitochondrial	5	17.3	42.233	8
39S ribosomal protein L43, mitochondrial	3	13.5	23.431	4
Guanylate kinase	5	24.9	21.725	9
Rab GTPase-binding effector protein 2	6	12.1	63.542	10
Ashwin	3	20.5	21.356	3
Integral membrane protein 2C;CT-BRI3	4	22.8	30.223	7
Cartilage-associated protein	6	13	46.561	9
Endoplasmic reticulum lectin 1	5	12.8	54.858	9
Intraflagellar transport protein 25 homolog	4	36.1	16.297	10
tRNA (adenine(58)-N(1))-methyltransferase non-catalytic subunit TRM6	4	14.7	55.799	8
Nucleoside diphosphate kinase 3;Nucleoside diphosphate kinase	3	22.5	19.015	3
Tyrosine-protein kinase CSK	5	13.3	50.704	8
RNA polymerase II-associated factor 1 homolog	5	11.9	59.975	13
Prenylated Rab acceptor protein 1	2	15.7	20.648	2
Transcription elongation factor SPT4	3	27.4	13.193	7
Transmembrane protein 59	7	22	36.223	17
PITH domain-containing protein 1	5	32.7	24.178	4
Glutathione S-transferase theta-1	6	27.9	27.335	9
V-type proton ATPase subunit F	6	49.6	13.37	10
Type 1 phosphatidylinositol 4,5-bisphosphate 4-phosphatase	3	15.9	29.469	4
NADH dehydrogenase [ubiquinone] 1 alpha subcomplex subunit 2	3	41.4	10.921	7
Transcription factor jun-D	3	10.4	35.173	5
Peptidyl-prolyl cis-trans isomerase-like 4	4	11	57.224	6
Acetyl-coenzyme A synthetase, cytoplasmic	8	13.4	78.579	8
28S ribosomal protein S25, mitochondrial	3	19.1	20.116	3
WD repeat-containing protein 44	10	15	101.37	13
Pentatricopeptide repeat domain-containing protein 3, mitochondrial	7	12.9	78.549	10
28S ribosomal protein S9, mitochondrial	4	13.4	45.834	8
Kinesin light chain 4	8	17.8	68.639	9
Formin-binding protein 1-like	11	23.5	70.065	21
Lariat debranching enzyme	6	15.3	61.554	8
ADP-ribosylation factor GTPase-activating protein 3	9	24	56.928	9
Amyloid-like protein 2	11	18	86.955	15
Phosducin-like protein 3	5	27.6	27.614	4
Thioredoxin domain-containing protein 9	3	12.4	26.534	4
Galactosylgalactosylxylosylprotein 3-beta-glucuronosyltransferase 3	5	15.9	34.624	7
Lactadherin;Lactadherin short form;Medin	6	19.6	43.104	12
Ketosamine-3-kinase	6	20.4	34.412	13
Ras-related protein Rab-5A	2	12.1	23.658	1
PRA1 family protein 3	3	14.4	21.614	6
Zinc finger matrin-type protein 2	4	18.6	23.612	5
Golgin subfamily A member 7;Golgin subfamily A member 7B	2	16.8	15.824	6
39S ribosomal protein L17, mitochondrial	5	21.1	20.05	8
Delta-1-pyrroline-5-carboxylate dehydrogenase, mitochondrial	4	10.5	61.719	4
Protein MEMO1	3	16.5	33.733	5
39S ribosomal protein L16, mitochondrial	6	26.3	28.449	8
DNA-directed RNA polymerase II subunit RPB7	3	22.7	19.294	3
Folate receptor alpha	3	13.2	29.819	4
Vesicle transport protein SFT2C	2	11.6	21.789	2
Membrane cofactor protein	7	16.8	41.358	12
U4/U6 small nuclear ribonucleoprotein Prp3	8	14.8	77.528	14
28S ribosomal protein S31, mitochondrial	4	12.7	45.318	6
Acetyl-coenzyme A synthetase 2-like, mitochondrial	9	19.2	74.856	13
Growth arrest and DNA damage-inducible proteins-interacting protein 1	7	39.2	25.384	7
E3 ubiquitin-protein ligase ZNRF2	2	21.1	24.115	5
Tyrosine-protein phosphatase non-receptor type 6	5	12.8	67.56	3
Band 4.1-like protein 5	5	12.7	57.885	5
Acyl-coenzyme A thioesterase 9, mitochondrial	7	18.2	49.901	13
Putative hydrolase RBBP9	3	23.7	21	5
Cofilin-2	2	19.3	18.736	4
Armadillo repeat-containing X-linked protein 3	3	10	42.5	9
5-AMP-activated protein kinase catalytic subunit alpha-1	6	17	64.009	9
SH3 domain-binding protein 1	8	13.7	75.712	13
HLA class II histocompatibility antigen, DRB1-15 beta chain	3	15	29.966	7
Antigen KI-67	22	11.9	358.69	27
Tudor and KH domain-containing protein	5	12.1	62.045	4
Nucleoplasmin-3	2	20.2	19.343	6
Interferon-induced guanylate-binding protein 1	10	18.2	67.93	13
Putative hydroxypyruvate isomerase;Hydroxypyruvate isomerase	3	22	30.405	4
Syndecan-4	6	29.8	21.641	14
NADH dehydrogenase [ubiquinone] iron-sulfur protein 5	3	24.5	12.517	7
Pantothenate kinase 4	6	11.1	85.99	6
A-kinase anchor protein 8-like	6	14.4	71.639	10
SH3 domain-containing kinase-binding protein 1	6	11.4	73.125	7
Kinetochore protein Spc24	2	15.7	22.478	2
Isoamyl acetate-hydrolyzing esterase 1 homolog	4	24.6	27.598	6
28S ribosomal protein S22, mitochondrial	5	18.9	41.28	7
ADP-ribosylation factor-like protein 6-interacting protein 1	4	14.3	27.168	6
Ubiquitin-like protein 5	2	24.7	8.5468	3
ATP synthase protein 8	2	29.4	7.9916	4
Sialidase-1	4	10.8	45.467	6
TRIO and F-actin-binding protein	20	36.4	68.04	24
	3	14.2	29.736	7

## Sheet: OVCA420 (E-M)
Supplementary Table.1c.
Proteins that are enriched (both exclusive and significantly upregulated with a fold change greater than 2) in the SS compared to the +S derivatives of OVCA420 (E/M)
Black= Enriched in OVCA420+S
Blue= Enriched in OVCA420 SS
Protein names	Razor + unique peptides	Unique + razor sequence coverage [%]	Mol. weight [kDa]	MS/MS count
Ubiquitin-conjugating enzyme E2 H	6	31.1	20.655	11
Serine/arginine-rich splicing factor 1	18	55.6	27.744	61
60S ribosomal protein L35	5	30.1	14.551	16
Core histone macro-H2A.1;Histone H2A	9	38.4	39.617	19
Plasminogen activator inhibitor 1 RNA-binding protein	22	53.4	44.965	76
NF-kappa-B essential modulator	4	11	48.197	5
Golgi SNAP receptor complex member 1	2	14.4	28.612	3
RNA-binding protein with multiple splicing	9	49.5	21.802	18
Dr1-associated corepressor	2	15.6	22.35	2
Peptidyl-prolyl cis-trans isomerase H;Peptidyl-prolyl cis-trans isomerase	2	13	19.208	3
Long-chain-fatty-acid--CoA ligase 1	12	26.2	77.942	15
PHD finger-like domain-containing protein 5A	5	54.5	12.405	9
Laminin subunit beta-1	29	23.3	198.04	37
Mitochondrial fission 1 protein	2	19.1	16.937	3
DNA replication licensing factor MCM3	15	24.6	90.98	22
28S ribosomal protein S7, mitochondrial	8	42.1	28.134	10
Stromal cell-derived factor 2-like protein 1	2	17.2	23.598	5
Tubulin gamma-1 chain;Tubulin gamma-2 chain;Tubulin gamma chain	4	14.4	51.169	7
Laminin subunit alpha-5	46	17.3	399.73	57
Laminin subunit gamma-1	38	32.8	177.6	58
DNA replication licensing factor MCM6	14	18.8	92.888	21
DNA replication licensing factor MCM2	12	19.9	101.89	23
Microfibrillar-associated protein 1	3	12.3	51.958	4
28S ribosomal protein S28, mitochondrial	2	10.2	20.843	4
Glycerol-3-phosphate dehydrogenase 1-like protein;Glycerol-3-phosphate dehydrogenase [NAD(+)]	4	14.5	38.418	4
Prolyl 4-hydroxylase subunit alpha-1	10	21.5	61.049	11
Developmentally-regulated GTP-binding protein 1	5	16.9	40.542	9
5-AMP-activated protein kinase catalytic subunit alpha-1	5	12.5	64.009	4
DNA topoisomerase 1	10	17.6	90.725	12
39S ribosomal protein L24, mitochondrial	5	30.6	24.915	4
Cytochrome c oxidase assembly factor 6 homolog	6	39.4	18.006	10
Putative adenosylhomocysteinase 2;Putative adenosylhomocysteinase 3;Adenosylhomocysteinase	7	18.5	58.951	10
39S ribosomal protein L41, mitochondrial	3	23.4	15.383	5
39S ribosomal protein L14, mitochondrial	2	15.9	15.947	4
CDGSH iron-sulfur domain-containing protein 1	2	25.9	12.199	6
Deoxyuridine 5-triphosphate nucleotidohydrolase, mitochondrial	5	28.2	26.563	10
ADP/ATP translocase 3;ADP/ATP translocase 3, N-terminally processed	7	21.8	32.866	10
CDKN2AIP N-terminal-like protein	2	32.9	9.5086	3
60S ribosomal protein L35a	4	22.7	12.538	9
DNA polymerase epsilon subunit 4	2	19.7	12.209	3
Cytochrome c oxidase subunit 6C	4	37.3	8.7813	9
Importin subunit alpha-1	12	31.4	57.861	22
Peptidyl-prolyl cis-trans isomerase FKBP10	13	24.9	64.244	15
Vacuolar protein sorting-associated protein VTA1 homolog	6	28.3	33.879	17
Glutamine amidotransferase-like class 1 domain-containing protein 3, mitochondrial	7	41.6	30.376	16
Ras-related protein Rab-7a	12	62.8	23.489	42
LanC-like protein 1	6	18.5	45.283	10
Splicing factor 3A subunit 1	23	34	88.885	48
Mitogen-activated protein kinase 1	12	34.2	41.389	24
Actin-related protein 2/3 complex subunit 3	9	39.3	20.546	34
6-phosphogluconolactonase	12	67.8	27.547	37
V-type proton ATPase subunit E 1	4	21.2	26.145	11
ADP-ribosylation factor-like protein 8B	8	48.4	21.539	20
Oxysterol-binding protein 1	14	23.8	89.42	25
3-hydroxyisobutyrate dehydrogenase, mitochondrial	12	47.9	35.329	46
Guanine nucleotide-binding protein G(s) subunit alpha isoforms short;Guanine nucleotide-binding protein G(s) subunit alpha isoforms XLas	10	24.6	45.664	25
Cytochrome b-c1 complex subunit 2, mitochondrial	16	40	48.442	62
ATP-dependent 6-phosphofructokinase, liver type	9	16.5	85.018	15
Glutamate dehydrogenase 1, mitochondrial;Glutamate dehydrogenase 2, mitochondrial	24	51.8	61.397	81
26S proteasome non-ATPase regulatory subunit 6	14	41.6	45.531	29
Electron transfer flavoprotein subunit beta	20	66.3	27.843	88
Dihydrolipoyllysine-residue succinyltransferase component of 2-oxoglutarate dehydrogenase complex, mitochondrial	10	22.7	48.755	41
Coronin-1B	12	32.5	54.234	47
Very long-chain specific acyl-CoA dehydrogenase, mitochondrial	21	33.3	70.389	52
Liver carboxylesterase 1	32	57.1	62.52	172
Glycogen debranching enzyme;4-alpha-glucanotransferase;Amylo-alpha-1,6-glucosidase	27	22.1	174.76	45
Lipoamide acyltransferase component of branched-chain alpha-keto acid dehydrogenase complex, mitochondrial	5	12	53.486	18
Aspartate aminotransferase, cytoplasmic	14	51.6	46.247	32
Redox-regulatory protein FAM213A	11	41	25.764	26
Proteasome subunit beta type-2	9	41.8	22.836	24
Target of Myb protein 1	9	23.2	53.818	24
RRM domain-containing protein	4	20.9	35.904	9
Peroxiredoxin-5, mitochondrial	13	64.2	17.031	74
Serpin B6	5	18.9	42.621	10
Endophilin-B1	5	17.8	40.796	9
Acyl-protein thioesterase 1	4	21.3	24.669	4
Pyrroline-5-carboxylate reductase 3;Pyrroline-5-carboxylate reductase	3	13.5	28.663	5
Retinol-binding protein 1	4	47.3	10.644	8
Disks large homolog 1	7	10.6	100.45	10
Aminoacylase-1	4	13.7	45.884	4
Tripeptidyl-peptidase 2	11	11.7	138.35	13
Heat shock protein beta-8	4	26	21.604	3
Branched-chain-amino-acid aminotransferase, mitochondrial;Branched-chain-amino-acid aminotransferase	5	16.8	44.287	6
Septin-10	6	16.5	52.592	7
Eukaryotic translation initiation factor 4E type 2	2	11.4	28.362	2
GTP-binding protein Rheb	4	23.9	20.497	4
Isocitrate dehydrogenase [NAD] subunit gamma, mitochondrial;Isocitrate dehydrogenase [NAD] subunit, mitochondrial	4	16	42.794	6
2-oxoglutarate dehydrogenase, mitochondrial	13	18.8	115.93	12
Ribosomal protein S6 kinase alpha-1;Ribosomal protein S6 kinase	9	16	81.146	9
COP9 signalosome complex subunit 8	4	30.1	23.225	9
LIM and cysteine-rich domains protein 1	9	32.6	40.832	13
Carcinoembryonic antigen-related cell adhesion molecule 6	2	13.7	37.194	4
Ubiquitin domain-containing protein UBFD1	4	15.5	33.382	7
Homer protein homolog 3	6	20.5	39.836	7
Plasminogen activator inhibitor 1	5	20.6	45.059	11
Synaptobrevin homolog YKT6	4	23.2	22.417	4
Zinc finger protein ZPR1	7	23.1	50.925	10
Translation initiation factor eIF-2B subunit alpha	2	10.2	33.712	3
Aflatoxin B1 aldehyde reductase member 2	5	19.2	39.589	16
Epidermal growth factor receptor substrate 15-like 1	7	14.7	94.254	11
Mitochondrial-processing peptidase subunit beta	5	13.3	54.366	5
AP-1 complex subunit mu-2	4	10.4	48.108	2
NADH dehydrogenase [ubiquinone] 1 alpha subcomplex subunit 2	3	41.4	10.921	7
Huntingtin-interacting protein 1-related protein	9	10.4	119.39	11
Pterin-4-alpha-carbinolamine dehydratase 2	2	13.8	14.365	3
Vacuolar protein sorting-associated protein 4A	4	13.3	48.897	6
39S ribosomal protein L15, mitochondrial	2	10.5	33.419	2
Gamma-glutamyl hydrolase	3	11.3	35.964	4
Solute carrier family 12 member 2	7	11.1	131.45	10
Ubiquinone biosynthesis protein COQ9, mitochondrial	6	33.3	35.509	8
Mitogen-activated protein kinase 3;Mitogen-activated protein kinase	6	22.7	43.135	9
Striatin	11	23.5	86.131	14
Latexin	2	12.2	25.75	4
Exosome complex component RRP42	2	11	31.821	4
Cyclin-dependent kinase 6	4	18.1	36.938	4
Sorbitol dehydrogenase	5	20.4	38.324	5
Signal peptidase complex catalytic subunit SEC11A;Signal peptidase complex catalytic subunit SEC11;Signal peptidase I	3	16.2	20.625	5
Ketosamine-3-kinase	3	13.3	34.412	3
2-oxoisovalerate dehydrogenase subunit alpha, mitochondrial	6	18.2	50.47	9
Tropomyosin alpha-3 chain	2	10.9	33.222	5
Mycophenolic acid acyl-glucuronide esterase, mitochondrial	3	16.3	33.932	2
Endonuclease domain-containing 1 protein	5	11.8	55.016	7
L-aminoadipate-semialdehyde dehydrogenase-phosphopantetheinyl transferase	3	10	35.776	4
Myosin regulatory light polypeptide 9	2	17.4	19.827	4
Dihydropteridine reductase	2	13.5	25.789	4
Erythrocyte band 7 integral membrane protein	3	14.6	31.73	3
Peroxisomal acyl-coenzyme A oxidase 1	6	17.1	74.423	11
Small proline-rich protein 3	4	33.7	18.154	6
Glycogenin-1	7	17.4	39.383	8
Charged multivesicular body protein 4c	6	37.8	26.41	12
Vesicular integral-membrane protein VIP36	9	37.6	40.228	12
Copper chaperone for superoxide dismutase;Superoxide dismutase [Cu-Zn]	7	29.2	29.04	6
39S ribosomal protein L48, mitochondrial	2	10.8	23.934	3
U6 snRNA-associated Sm-like protein LSm1	2	24.8	15.179	6
Signal recognition particle subunit SRP68	6	11.6	70.729	8
Dynamin-2	13	22.6	98.063	16
Clusterin;Clusterin beta chain;Clusterin alpha chain;Clusterin	3	11.1	52.494	5
Oxysterol-binding protein-related protein 3	8	10.8	101.22	9
Ras-related protein Rap-2b	5	32.8	20.504	8
Type-1 angiotensin II receptor-associated protein	2	24.5	17.419	3
Serine/threonine-protein phosphatase 2B catalytic subunit alpha isoform;Serine/threonine-protein phosphatase	6	13.8	58.687	8
Transmembrane protein 40	2	12.4	25.495	3
Uridine phosphorylase 1	6	23.2	33.934	10
Putative peptidyl-tRNA hydrolase PTRHD1	6	43.6	15.805	10
Guanosine-3,5-bis(diphosphate) 3-pyrophosphohydrolase MESH1	2	17.9	20.329	2
Proline synthase co-transcribed bacterial homolog protein	5	21.5	30.344	10
Acyl-coenzyme A thioesterase 9, mitochondrial	7	23.9	49.901	16
High mobility group protein 20A	3	14.1	40.143	5
Leucine-rich repeat flightless-interacting protein 2	6	10.8	82.17	13
Adaptin ear-binding coat-associated protein 2	3	20.2	28.338	5
Caveolin-1;Caveolin	3	18	20.471	4
Rap1 GTPase-GDP dissociation stimulator 1	6	11.2	66.387	7
Na(+)/H(+) exchange regulatory cofactor NHE-RF3;Putative PDZ domain-containing protein 1P	8	18.1	57.129	11
Signal recognition particle subunit SRP72	7	13.4	74.605	6
UDP-glucuronosyltransferase 1-10;UDP-glucuronosyltransferase 1-8;UDP-glucuronosyltransferase 1-7;UDP-glucuronosyltransferase 1-9	5	12.8	59.809	3
CDK5 regulatory subunit-associated protein 3	6	14	56.92	9
Gamma-adducin	7	19.4	79.154	11
Ras-related protein Rap-1A	2	15.2	20.987	2
Importin-5	9	12.1	123.63	7
DnaJ homolog subfamily C member 5	2	15.7	22.149	3
Ras-related protein Rab-25	2	10.3	23.495	5
Protein FAM45A;Protein FAM45B	2	10.1	40.513	4
Interferon regulatory factor 6	7	18.8	53.129	9
Serine/threonine-protein kinase Nek7;Serine/threonine-protein kinase Nek6	4	17.2	34.551	5
TIP41-like protein	5	26.8	31.444	5
Dolichol-phosphate mannosyltransferase subunit 3	2	23.9	10.094	2
SNARE-associated protein Snapin	3	36.8	14.874	3
Dolichol-phosphate mannosyltransferase subunit 1	5	25.8	29.634	7
Calcium uniporter protein, mitochondrial	5	16.8	39.866	6
39S ribosomal protein L50, mitochondrial	3	29.1	18.325	4
Tyrosine-protein kinase SYK	7	16.2	72.065	9
Aldehyde dehydrogenase X, mitochondrial	6	15.3	57.206	11
Rho guanine nucleotide exchange factor 16	6	12.8	80.104	7
ATPase family AAA domain-containing protein 3A;ATPase family AAA domain-containing protein 3B	6	13.1	66.217	7
THUMP domain-containing protein 1	8	28.3	39.315	9
Histone deacetylase complex subunit SAP18	6	24.8	17.561	6
Coiled-coil domain-containing protein 50	7	37.3	35.822	7
PDZ domain-containing protein GIPC1	6	26.7	36.049	7
Peptidyl-tRNA hydrolase 2, mitochondrial	5	35.8	19.193	6
Atlastin-3	5	18.3	60.541	9
Serine dehydratase-like	3	10	34.674	2
Polyglutamine-binding protein 1	5	27.5	30.472	10
Nucleolar protein 3	4	31.2	22.629	5
Dynactin subunit 4	4	10.9	52.337	3
Phosphoribosyl pyrophosphate synthase-associated protein 1	3	11.5	39.393	4
Ubiquitin-conjugating enzyme E2 variant 2	2	17.9	16.363	3
Cob(I)yrinic acid a,c-diamide adenosyltransferase, mitochondrial	2	10.4	27.388	1
Ras-related protein Rab-5B	3	18.6	23.707	6
Lamina-associated polypeptide 2, isoforms beta/gamma;Thymopoietin;Thymopentin	5	16.5	50.67	10
Isopentenyl-diphosphate Delta-isomerase 1	4	22	26.319	10

## Sheet: A4 (iM)
Supplementary Table.1d.
Proteins that are enriched (both exclusive and significantly upregulated with a fold change greater than 2) in the SS compared to the +S derivatives of A4(iM)
Black= Enriched in A4 +S
Blue= Enriched in A4 SS
Protein names	Razor + unique peptides	Unique + razor sequence coverage [%]	Mol. weight [kDa]	MS/MS count
Epoxide hydrolase 1	16	44.2	52.948	38
Acylphosphatase-1;Acylphosphatase	5	43.4	11.261	12
N-alpha-acetyltransferase 15, NatA auxiliary subunit	16	19.6	101.27	31
Serine/arginine-rich splicing factor 6	11	26.2	39.586	38
Ras-related protein Rap-2b;Ras-related protein Rap-2a	2	14.8	20.504	6
Protein SON	17	10.2	263.83	34
Ras-related protein Rab-10	8	39	22.541	36
Inverted formin-2	13	16.5	135.62	27
Apoptosis regulator BAX	4	25.5	21.184	14
High mobility group protein HMG-I/HMG-Y	3	23.4	11.676	41
Partner of Y14 and mago	11	61.8	22.655	29
Pinin	15	22.5	81.627	27
Cytochrome c oxidase subunit 6C	5	37.3	8.7813	8
ADP-ribosylation factor 5	4	26.1	20.529	8
Protein enabled homolog	4	10.2	66.509	9
Proteolipid protein 2	2	18.4	16.691	7
Cation-independent mannose-6-phosphate receptor	26	14.1	274.37	42
ADP-ribosylation factor GTPase-activating protein 2	6	16.3	56.72	8
Heterogeneous nuclear ribonucleoprotein L-like	6	20.1	60.082	6
Anaphase-promoting complex subunit 7	4	10.9	66.855	6
SOSS complex subunit C	3	30.8	11.425	4
Maspardin	2	10.1	34.96	2
Coiled-coil domain-containing protein 97	2	12	38.946	3
Asparagine synthetase domain-containing protein 1	2	64.9	6.4343	6
Ras-related protein Rab-5B	3	18.6	23.707	6
M-phase phosphoprotein 6	2	16.2	19.024	2
NADH dehydrogenase [ubiquinone] 1 alpha subcomplex subunit 6	3	27.3	15.136	4
28S ribosomal protein S10, mitochondrial	2	14.9	22.999	3
BRISC complex subunit Abro1	4	12.3	46.9	4
Phosducin-like protein 3	5	18.8	27.614	6
Bis(5-nucleosyl)-tetraphosphatase [asymmetrical]	5	40.1	16.829	5
Thiosulfate sulfurtransferase/rhodanese-like domain-containing protein 1	2	18.3	12.53	2
39S ribosomal protein L55, mitochondrial	3	31.2	15.128	3
ORM1-like protein 1;ORM1-like protein 2	2	17	17.371	2
Ras-related protein Rab-4A	3	15.1	24.389	3
Coiled-coil and C2 domain-containing protein 1A	9	14.1	104.06	10
39S ribosomal protein L50, mitochondrial	4	31.6	18.325	8
Zinc finger protein 787	3	10.2	40.428	3
Phosphomannomutase 2;Phosphomannomutase	3	11.4	28.082	3
28S ribosomal protein S23, mitochondrial	6	23.7	21.77	7
Translation initiation factor eIF-2B subunit delta	5	13.4	57.557	8
Syntenin-1	7	35.2	32.444	14
Transcription initiation factor TFIID subunit 10	2	21.1	21.711	2
Acylphosphatase-2;Acylphosphatase	2	18.2	11.139	5
GA-binding protein alpha chain	4	14.1	51.295	4
Cytochrome c-type heme lyase	3	13.4	30.601	3
Tissue factor pathway inhibitor	3	14.5	35.015	3
ER membrane protein complex subunit 8	2	11.9	23.773	4
Zinc finger protein 706	2	23.7	8.4977	4
Transcriptional repressor protein YY1	8	15.2	44.712	13
Myosin light chain 6B	3	14.4	22.764	4
Spliceosome-associated protein CWC15 homolog	4	18.3	26.624	6
Uncharacterized protein KIAA1143	4	33.8	17.465	6
Phosphorylated adapter RNA export protein	6	17.3	44.402	7
Lipolysis-stimulated lipoprotein receptor	5	10.2	71.438	6
Exocyst complex component 7	8	14.1	83.381	10
Kinesin light chain 3	5	15.7	55.364	6
Growth arrest and DNA damage-inducible proteins-interacting protein 1	5	26.1	25.384	10
Glucosylceramidase	4	10.1	59.716	7
Synaptophysin-like protein 1	2	17.8	26.411	5
DNA polymerase epsilon subunit 4	3	28.2	12.209	3
60S ribosomal protein L37a;Putative 60S ribosomal protein L37a-like protein	2	28.3	10.275	3
Zinc finger Ran-binding domain-containing protein 2	5	14.8	37.404	6
Putative RNA-binding protein Luc7-like 1	5	16.4	43.727	13
Argininosuccinate synthase	8	26.2	46.53	11
Ribonucleoside-diphosphate reductase large subunit	10	13.4	90.069	15
PHD finger-like domain-containing protein 5A	5	48.2	12.405	8
FK506-binding protein 15	11	13.9	133.63	18
GRIP1-associated protein 1	9	13.1	96.004	12
Polypeptide N-acetylgalactosaminyltransferase 2;Polypeptide N-acetylgalactosaminyltransferase 2 soluble form	6	11.4	64.732	9
Protein YIPF3;Protein YIPF3, 36 kDa form III	2	10.3	38.247	5
AN1-type zinc finger protein 6	2	10.1	22.555	4
Transcription elongation factor A protein-like 3;Transcription elongation factor A protein-like 6;Transcription elongation factor A protein-like 5	5	32	22.502	8
Rab3 GTPase-activating protein catalytic subunit	10	13.3	110.52	16
Spartin	6	13.7	72.832	8
Protein pelota homolog	5	15.1	43.359	5
Serine/threonine-protein phosphatase 4 regulatory subunit 2	6	22.1	46.898	8
Ribosomal L1 domain-containing protein 1	13	32.7	54.972	13
Short coiled-coil protein	2	17.6	18.045	4
DNA-directed RNA polymerases I, II, and III subunit RPABC3	4	32.7	17.143	9
Osteopontin	3	16.2	35.422	4
Transmembrane emp24 domain-containing protein 1	3	15.4	25.206	4
Ras-related protein Ral-A	2	14.1	23.567	2
Mitotic spindle-associated MMXD complex subunit MIP18	3	30.7	17.663	8
ADP-ribosylation factor-like protein 2-binding protein	2	16.6	18.822	4
Acyl carrier protein, mitochondrial;Acyl carrier protein	4	21.2	17.417	5
Catechol O-methyltransferase	7	32.1	30.037	9
HLA class I histocompatibility antigen, B alpha chain	4	17.4	40.33	6
Coiled-coil-helix-coiled-coil-helix domain-containing protein 5	2	17.7	17.713	2
Membrane cofactor protein	5	11.5	43.747	6
Translin-associated protein X	4	15.5	33.112	8
Deoxycytidine kinase	4	16.5	30.518	7
Na(+)/H(+) exchange regulatory cofactor NHE-RF3;Putative PDZ domain-containing protein 1P	6	14.1	57.129	6
Rho-related GTP-binding protein RhoG	4	20.9	21.308	12
Uncharacterized protein C7orf50	5	36.1	22.083	10
Small EDRK-rich factor 2	3	30.5	6.8998	6
Protein transport protein Sec61 subunit beta	3	37.5	9.9743	8
Granulins;Acrogranin;Paragranulin;Granulin-1;Granulin-2;Granulin-3;Granulin-4;Granulin-5;Granulin-6;Granulin-7	9	27.2	63.544	16
D-3-phosphoglycerate dehydrogenase	17	37.3	56.65	38
Mitochondrial import receptor subunit TOM34	5	21.4	34.559	10
Lanosterol synthase	12	19.8	83.308	16
Interferon-induced, double-stranded RNA-activated protein kinase	14	26.9	62.094	31
Cytoplasmic aconitate hydratase	16	21.9	98.398	27
Coatomer subunit epsilon	11	41.6	34.482	34
Tryptophan--tRNA ligase, cytoplasmic;T1-TrpRS;T2-TrpRS	21	42.5	53.165	73
Nitric oxide synthase-interacting protein	9	44.2	33.172	20
Farnesyl pyrophosphate synthase	10	22.9	48.275	31
Dihydropyrimidinase-related protein 2	32	57.8	73.502	142
Cytidine deaminase	7	64.4	16.185	48
Actin-related protein 2/3 complex subunit 5-like protein	4	31.4	16.941	14
Poly(ADP-ribose) glycohydrolase ARH3	9	30.3	38.946	17
Alpha/beta hydrolase domain-containing protein 14B	6	37.6	22.345	24
Serine--tRNA ligase, cytoplasmic	22	47.7	58.777	69
Peroxiredoxin-5, mitochondrial	12	47.7	22.086	69
Tyrosine--tRNA ligase, cytoplasmic;Tyrosine--tRNA ligase, cytoplasmic, N-terminally processed	27	54	59.143	66
Phosphoserine aminotransferase	16	38.4	40.422	56
Uridine 5-monophosphate synthase;Orotate phosphoribosyltransferase;Orotidine 5-phosphate decarboxylase	14	37.9	52.221	29
Serine/threonine-protein kinase 24;Serine/threonine-protein kinase 24 36 kDa subunit;Serine/threonine-protein kinase 24 12 kDa subunit	12	31.8	47.913	26
Macrophage migration inhibitory factor	4	21.7	12.476	26
Tetratricopeptide repeat protein 9C	3	25.1	20.012	7
Prolyl 4-hydroxylase subunit alpha-1	25	48.5	60.966	70
Annexin A3;Annexin	28	66.9	36.375	98
Alanine--tRNA ligase, cytoplasmic	41	45.1	106.81	122
Protein phosphatase 1 regulatory subunit 7	13	38.9	41.564	38
Actin-related protein 2/3 complex subunit 4	9	47	19.667	28
Glutaredoxin-3	13	43	37.432	42
Isocitrate dehydrogenase [NADP] cytoplasmic	23	53.9	46.659	86
NHP2-like protein 1;NHP2-like protein 1, N-terminally processed	8	25	30.162	35
Uveal autoantigen with coiled-coil domains and ankyrin repeats	26	22.2	162.5	49
Galactokinase	13	30.4	42.272	32
Junctional adhesion molecule A	7	30.8	32.583	18
Nuclear pore glycoprotein p62	8	20.9	53.254	19
Cleavage and polyadenylation specificity factor subunit 5	12	60.4	26.227	30
Cathepsin D;Cathepsin D light chain;Cathepsin D heavy chain	18	42.5	44.552	60
Superoxide dismutase [Mn], mitochondrial	10	31.5	24.75	25
N-acetylglucosamine-6-sulfatase	9	17	62.081	29
Cytochrome c1, heme protein, mitochondrial	5	14.2	35.422	16
Dihydropteridine reductase	7	40.2	25.789	18
Core-binding factor subunit beta	6	34.6	21.508	13
26S proteasome non-ATPase regulatory subunit 11	24	47.4	47.463	97
26S protease regulatory subunit 6A	24	57.9	49.203	81
Serine hydroxymethyltransferase, mitochondrial;Serine hydroxymethyltransferase	24	52	55.992	85
Aldo-keto reductase family 1 member C3	8	38.1	36.853	24
Splicing factor 3A subunit 3	17	42.7	58.848	36
NADH dehydrogenase [ubiquinone] 1 alpha subcomplex subunit 8	7	47.1	20.105	28
Protein diaphanous homolog 1	12	11.7	141.35	20
Fragile X mental retardation syndrome-related protein 1	15	30.3	69.72	41
Adenylate kinase 2, mitochondrial;Adenylate kinase 2, mitochondrial, N-terminally processed;Adenylate kinase 2, mitochondrial	13	59.4	26.477	49
Cartilage-associated protein	12	27.9	46.561	24
Voltage-dependent anion-selective channel protein 2	10	37.8	31.566	55
26S protease regulatory subunit 10B	22	57.6	44.172	61
Actin-related protein 3	26	62.4	47.371	93
Glycogen phosphorylase, brain form	52	58.1	96.695	193
Peptidyl-prolyl cis-trans isomerase FKBP2;Peptidyl-prolyl cis-trans isomerase	6	47.9	15.649	30
Dynamin-1-like protein	33	44.4	81.876	110
Alpha-aminoadipic semialdehyde dehydrogenase	21	49.9	58.486	54
V-type proton ATPase subunit E 1	7	33.2	26.145	23
Histidine--tRNA ligase, cytoplasmic	16	33.2	57.41	41
Phosphoglycerate mutase 1	22	62.2	28.804	117
Proteasome subunit alpha type-7	17	57.3	27.887	67
EH domain-containing protein 1	25	44.8	60.626	72
Fructose-bisphosphate aldolase A;Fructose-bisphosphate aldolase	44	93.7	39.42	438
CCA tRNA nucleotidyltransferase 1, mitochondrial	6	16.1	50.127	11
Geranylgeranyl pyrophosphate synthase	3	10	34.87	3
Mitochondrial dicarboxylate carrier	2	11.1	31.282	2
MAP kinase-activated protein kinase 3	6	28	42.987	9
U4/U6.U5 tri-snRNP-associated protein 2	2	92.9	3.1685	3
Mediator of RNA polymerase II transcription subunit 4	3	13.3	29.745	3
39S ribosomal protein L43, mitochondrial	4	16.7	23.431	6
Methylcrotonoyl-CoA carboxylase beta chain, mitochondrial	4	10.3	61.332	4
39S ribosomal protein L11, mitochondrial	7	46.4	20.683	9
DnaJ homolog subfamily A member 3, mitochondrial	5	16	52.488	6
Prostaglandin E synthase 2;Prostaglandin E synthase 2 truncated form	5	20.4	41.943	6
E3 ubiquitin-protein ligase RNF114	3	19.3	25.694	3
Uroporphyrinogen decarboxylase	4	13.4	40.786	6
Protein SCO1 homolog, mitochondrial	3	16.3	33.814	3
U6 snRNA-associated Sm-like protein LSm4	4	25.9	15.35	7
Transmembrane and coiled-coil domain-containing protein 1	3	13.4	27.079	7
ATP synthase subunit epsilon, mitochondrial;ATP synthase subunit epsilon-like protein, mitochondrial	2	31.4	5.7797	2
Phosphomevalonate kinase	4	19.3	21.995	5
Heme-binding protein 1	7	42.9	21.097	12
Nucleoporin Nup43	3	10.3	42.15	6
Gamma-synuclein	3	40.9	13.331	4
L-aminoadipate-semialdehyde dehydrogenase-phosphopantetheinyl transferase	3	10.4	35.776	4
Lymphokine-activated killer T-cell-originated protein kinase	5	18	36.085	10
CD81 antigen;Tetraspanin	2	15.3	25.809	5
Protein unc-119 homolog B	3	12	28.136	6
UPF0585 protein C16orf13	4	22.1	22.578	7
DNA-directed RNA polymerase II subunit RPB3	3	16.4	31.441	3
BolA-like protein 3	3	29.9	12.114	4
WW domain-binding protein 2	3	22.6	28.087	4
NADH dehydrogenase [ubiquinone] 1 alpha subcomplex assembly factor 4	4	25.1	20.266	8
WD repeat-containing protein 5	4	18.9	36.588	8
Histone chaperone ASF1A;Histone chaperone ASF1B	2	11.3	22.968	2
NADH dehydrogenase [ubiquinone] 1 subunit C2	2	16.8	14.187	4
Protein LSM14 homolog B	2	11.7	42.07	3
Iron-sulfur cluster assembly enzyme ISCU, mitochondrial	3	22.8	17.999	5
Insulin-like growth factor-binding protein 6	3	15.4	25.322	3
NADH dehydrogenase [ubiquinone] 1 beta subcomplex subunit 3	2	22.4	11.402	4
39S ribosomal protein L1, mitochondrial	5	17.8	36.908	7
Dihydropyrimidinase-related protein 5	8	20.9	61.421	9
Cell cycle control protein 50A	4	11.4	40.683	6
E3 ubiquitin-protein ligase RING1	3	10.8	42.429	2
39S ribosomal protein L37, mitochondrial	6	22	48.117	8
Deoxyribose-phosphate aldolase	3	11	35.23	3
39S ribosomal protein L47, mitochondrial	3	13.2	29.45	4
Pre-mRNA-splicing regulator WTAP	4	15.7	44.243	5
COMM domain-containing protein 1	3	12.1	21.178	2
Guanosine-3,5-bis(diphosphate) 3-pyrophosphohydrolase MESH1	2	17.9	20.329	3
Ubiquinol-cytochrome-c reductase complex assembly factor 1	2	17.7	26.189	3
Vacuolar protein sorting-associated protein 28 homolog	6	37.1	25.425	9
Glutathione S-transferase kappa 1	6	31	25.497	11
Coiled-coil domain-containing protein 12	4	34.3	19.181	5
Leucine zipper transcription factor-like protein 1	9	37.8	34.592	11
Isopentenyl-diphosphate Delta-isomerase 1	7	29.1	26.319	9
Glycogenin-1	8	21.4	39.383	9
Armadillo repeat-containing protein 1	3	16	31.28	4
Protein phosphatase 1F	3	14.5	49.83	6
Osteoclast-stimulating factor 1	3	21.5	23.787	6
Annexin A7	12	24.6	52.739	24
Nucleolar protein 3	4	26.9	22.629	6
RNA-binding protein 42	4	18.5	50.413	6
Mevalonate kinase	2	12.1	42.45	4
Ubiquitin-like modifier-activating enzyme 5	3	12.1	44.863	8
SEC14-like protein 2	4	12.7	46.145	4
Small nuclear ribonucleoprotein Sm D1	2	15.1	13.281	3
Phosphoenolpyruvate carboxykinase [GTP], mitochondrial	11	20.3	70.698	11
Serine/threonine-protein phosphatase 2A activator	6	22.1	40.667	14
DNA-directed RNA polymerase II subunit GRINL1A, isoforms 4/5	2	25	15.131	4
DNA-directed RNA polymerases I and III subunit RPAC2	2	25	13.262	3
Ragulator complex protein LAMTOR1	2	23	17.745	4
39S ribosomal protein L28, mitochondrial	4	19.9	30.156	4
Alanyl-tRNA editing protein Aarsd1	3	13.1	45.479	6
Importin subunit alpha-7;Importin subunit alpha-6	8	17	60.029	8
N-acetyl-D-glucosamine kinase	9	32	37.375	13
Insulin-like growth factor 2 mRNA-binding protein 3	7	16.1	63.704	9
Quinone oxidoreductase PIG3	4	15.1	35.536	8
Aldehyde dehydrogenase, mitochondrial	7	15.9	56.381	12
Dual specificity mitogen-activated protein kinase kinase 4	4	12.8	44.287	6
Long-chain-fatty-acid--CoA ligase 4	6	12.5	79.187	5
Cytochrome b-c1 complex subunit Rieske, mitochondrial;Cytochrome b-c1 complex subunit 11;Putative cytochrome b-c1 complex subunit Rieske-like protein 1	7	27	29.668	12
39S ribosomal protein L12, mitochondrial	2	10.1	21.348	5
Dihydrofolate reductase;Dihydrofolate reductase, mitochondrial	2	12.3	21.452	2
Small ubiquitin-related modifier 3	2	12.6	11.637	3
Ubiquinol-cytochrome-c reductase complex assembly factor 2	4	31.7	14.875	12
Cysteine and glycine-rich protein 2	6	43.5	20.954	8
Haloacid dehalogenase-like hydrolase domain-containing protein 3	4	19.1	28	5
Phosphatidylinositol 5-phosphate 4-kinase type-2 beta;Phosphatidylinositol 5-phosphate 4-kinase type-2 alpha	6	17.1	47.377	9
Ethylmalonyl-CoA decarboxylase	3	12.4	33.698	5
39S ribosomal protein L46, mitochondrial	3	12.2	31.705	3
Pachytene checkpoint protein 2 homolog	8	22.5	48.55	14
Replication factor C subunit 3	6	21.6	40.556	6
Serine/threonine-protein kinase N2	7	13	112.03	9
Glutaredoxin-related protein 5, mitochondrial	3	28	16.628	3
39S ribosomal protein L10, mitochondrial	2	11.9	29.282	4
Acyl-protein thioesterase 2	5	26	24.737	9
Lys-63-specific deubiquitinase BRCC36	6	25.9	36.072	9
Serine/threonine-protein phosphatase 4 catalytic subunit;Serine/threonine-protein phosphatase	4	17.9	35.08	5
Eukaryotic translation initiation factor 4E type 2	3	20	28.362	6
Acetyl-coenzyme A synthetase, cytoplasmic	5	11.3	78.579	7
CTP synthase 2	9	23	65.677	11
Partitioning defective 6 homolog beta	4	13.4	41.182	6
STAM-binding protein	4	12	48.076	5
Cytosolic Fe-S cluster assembly factor NUBP2	4	24	28.825	7
Kinetochore protein Spc25	3	21.9	26.152	5
Acyl-coenzyme A thioesterase 1;Acyl-coenzyme A thioesterase 2, mitochondrial	4	13.5	46.277	3
Estradiol 17-beta-dehydrogenase 8	5	26.4	26.973	6
Diphosphomevalonate decarboxylase	6	19.8	43.404	11
Fragile X mental retardation protein 1	6	13.7	65.821	8
Diphosphoinositol polyphosphate phosphohydrolase 2	2	13.3	20.306	2
NEDD8-activating enzyme E1 catalytic subunit	5	15.6	51.852	7
Intraflagellar transport protein 27 homolog	2	13.4	20.48	3
Stromal cell-derived factor 2-like protein 1	2	17.2	23.598	3
Pantothenate kinase 4	7	12.2	85.99	9
Spindlin-1	3	13.7	29.6	4
Carboxymethylenebutenolidase homolog	4	17.1	28.048	5
Rho guanine nucleotide exchange factor 2	11	14.4	111.54	14
Alpha-ketoglutarate-dependent dioxygenase FTO	6	13.5	58.281	12
DNA ligase 1;DNA ligase	7	11.4	101.73	10
Putative hydrolase RBBP9	3	18.3	21	6

## Sheet: OVMZ6 (M)
Supplementary Table.1e.
Proteins that are enriched (both exclusive and significantly upregulated with a fold change greater than 2) in the SS compared to the +S derivatives of OVMZ6 (M)
Black= Enriched in OVMZ6 +S
Blue= Enriched in OVMZ6 SS
Protein names	Razor + unique peptides	Unique + razor sequence coverage [%]	Mol. weight [kDa]	MS/MS count
Cytoplasmic dynein 1 light intermediate chain 2	13	35	54.099	29
Thioredoxin-like protein 1	11	53.6	32.251	29
Ragulator complex protein LAMTOR5	4	85.7	9.6138	14
Regulator of G-protein signaling 10	5	37	21.21	13
Protein HEXIM1	8	26.5	40.623	28
Cytochrome c1, heme protein, mitochondrial	6	21.5	35.422	22
Heterogeneous nuclear ribonucleoprotein A1	26	55.9	38.746	155
Nucleolin	44	38.3	76.613	204
Calretinin	7	29.2	31.54	13
Transcription elongation factor A protein 1	11	35.2	33.969	25
Cleavage stimulation factor subunit 2	10	23.4	60.959	26
Ran-specific GTPase-activating protein	10	61.7	23.31	71
Hexokinase-2;Hexokinase	16	21.8	102.38	27
Serine/arginine-rich splicing factor 2	7	27.6	25.476	26
Complement component 1 Q subcomponent-binding protein, mitochondrial	7	33.7	31.362	50
Reticulocalbin-2	7	34.4	36.876	14
Caprin-1	13	25	78.365	42
Coiled-coil domain-containing protein 50	9	41.2	35.822	21
ADP-ribosylation factor GTPase-activating protein 1	5	19.2	44.667	16
45 kDa calcium-binding protein	12	33.7	41.806	26
Sideroflexin-3	7	29	35.503	14
BRCA2 and CDKN1A-interacting protein	9	42	35.979	24
UPF0568 protein C14orf166	12	50.8	28.068	37
Heme-binding protein 2	6	32.7	22.875	23
Protein FAM195B	4	50.5	10.92	7
ASNSD1 upstream open reading frame protein	3	49	11.25	5
Small acidic protein	4	25.1	20.332	10
Golgi integral membrane protein 4	5	10.1	81.879	9
Myc box-dependent-interacting protein 1	4	10.3	64.699	8
U3 small nucleolar ribonucleoprotein protein MPP10	6	12	78.863	7
Thioredoxin domain-containing protein 9	4	22.1	26.534	9
Acyl carrier protein, mitochondrial;Acyl carrier protein	2	21.2	17.417	5
Histone acetyltransferase type B catalytic subunit	4	15.3	49.512	9
Cytochrome b-c1 complex subunit 8	3	32.9	9.9062	7
Syntaxin-6	3	18	29.176	6
Protein phosphatase 1 regulatory subunit 11	2	19.8	13.952	1
Nucleolar protein 3	3	18.3	22.629	6
Heat shock factor-binding protein 1	4	57.9	8.5435	7
CAAX prenyl protease 1 homolog	6	11.2	54.812	7
AN1-type zinc finger protein 5	3	29.6	23.132	6
Zinc finger Ran-binding domain-containing protein 2	6	17.3	37.404	11
Peroxisomal membrane protein 11B	3	13.9	28.431	3
Calbindin	2	10	30.025	3
Keratin, type I cytoskeletal 19	6	20	44.105	6
Signal recognition particle 19 kDa protein	2	18.1	16.156	2
Adrenodoxin, mitochondrial	2	12.5	19.393	3
CD99 antigen	2	13	18.848	4
Myosin light chain 6B	3	15.9	22.764	4
Granulins;Acrogranin;Paragranulin;Granulin-1;Granulin-2;Granulin-3;Granulin-4;Granulin-5;Granulin-6;Granulin-7	8	26.1	63.544	15
Alpha-adducin	7	13.4	80.954	9
Lamina-associated polypeptide 2, isoform alpha;Thymopoietin;Thymopentin	10	20	75.491	16
Glycerol-3-phosphate dehydrogenase, mitochondrial	11	20.5	80.852	15
Chromobox protein homolog 5	3	15.7	22.225	4
Death-associated protein 1	2	47.1	11.164	4
UV excision repair protein RAD23 homolog A	4	24	39.609	8
Microfibrillar-associated protein 1	4	14.6	51.958	5
Cyclin-dependent kinases regulatory subunit 1;Cyclin-dependent kinases regulatory subunit	2	32.9	9.6601	5
60S ribosomal protein L37a	3	41.3	10.275	7
28S ribosomal protein S10, mitochondrial	2	14.9	22.999	2
Peptidyl-prolyl cis-trans isomerase FKBP5;Peptidyl-prolyl cis-trans isomerase FKBP5, N-terminally processed	7	18.2	51.212	7
Ras-related protein Rab-32	5	22.7	24.997	7
Bystin	6	19.7	49.601	9
Microtubule-associated protein RP/EB family member 2	3	10.7	37.031	4
BolA-like protein 3	2	26.2	12.114	2
HCLS1-binding protein 3	5	15.8	42.78	4
Centrosomal protein of 170 kDa	11	10.4	175.29	19
Adrenodoxin-like protein, mitochondrial	3	23.1	19.888	4
Ras-related GTP-binding protein A;Ras-related GTP-binding protein B	5	16.9	36.566	7
5-nucleotidase domain-containing protein 3	5	10.4	63.419	6
GPALPP motifs-containing protein 1	4	12.9	38.141	6
CDGSH iron-sulfur domain-containing protein 2	3	21.5	15.278	6
ATPase family AAA domain-containing protein 1	3	13.9	40.744	6
E3 ubiquitin-protein ligase RNF149	3	11	43.164	4
Coiled-coil domain-containing protein 12	4	34.3	19.181	8
Protein TBRG4	6	13.5	70.737	11
Uncharacterized protein KIAA1143	2	19.5	17.465	3
Zinc finger protein 428	2	16.5	20.48	3
SH3 domain-containing kinase-binding protein 1	10	21.7	73.125	17
Uncharacterized protein C12orf43	5	31.7	28.17	7
m7GpppX diphosphatase	4	14.8	38.608	6
Transcription elongation factor A protein-like 4;Transcription elongation factor A protein-like 2	3	16.3	24.647	5
Cell division cycle 5-like protein	13	18.5	92.25	14
Zinc phosphodiesterase ELAC protein 2	8	12	92.218	11
Uncharacterized protein C19orf43	2	21	18.419	2
Ubiquinol-cytochrome-c reductase complex assembly factor 2	2	23	14.875	2
Uncharacterized protein C1orf50	2	13.1	21.876	2
Inosine triphosphate pyrophosphatase	4	35.6	21.445	5
Uridine-cytidine kinase 2	5	24.1	29.299	10
Protein dpy-30 homolog	2	11.1	11.25	6
Nuclear ubiquitous casein and cyclin-dependent kinase substrate 1	3	12.8	27.296	3
Phosducin-like protein 3	4	20.9	27.614	4
Rab GTPase-binding effector protein 2	9	16.5	63.542	12
Phosphorylated adapter RNA export protein	8	23.4	44.402	11
Steroid receptor RNA activator 1	7	32.2	25.673	16
ADP-ribosylation factor GTPase-activating protein 3	5	14.5	56.928	5
DNA polymerase epsilon subunit 3	2	12.2	16.859	5
Sorting nexin-15	4	15.2	38.291	6
UPF0515 protein C19orf66	2	11.3	33.11	3
Protein lin-7 homolog C;Protein lin-7 homolog A	6	34.5	21.834	9
Glucose-induced degradation protein 8 homolog	3	19.3	26.748	6
COMM domain-containing protein 8	2	10.9	21.09	4
Huntingtin-interacting protein K	7	48.8	14.665	22
Cell growth-regulating nucleolar protein	14	33.8	43.614	19
Serine/threonine-protein phosphatase 4 regulatory subunit 2	7	28.3	46.898	15
Cytochrome c oxidase assembly factor 4 homolog, mitochondrial	3	34.5	10.134	7
E3 ubiquitin-protein ligase RNF181	3	22.2	17.909	5
RING-box protein 2	2	18.6	12.683	3
Cytochrome b-c1 complex subunit 9	2	38.1	7.3084	2
Vesicle transport through interaction with t-SNAREs homolog 1B	5	28.9	26.688	7
Ras-related protein Rab-21	4	22.2	24.347	12
28S ribosomal protein S17, mitochondrial	3	37.7	14.502	4
Vesicle transport protein GOT1B	3	26.8	15.425	3
E3 ubiquitin-protein ligase RNF114	3	19.3	25.694	6
Intraflagellar transport protein 25 homolog	3	27.8	16.297	4
V-type proton ATPase subunit D	3	20.6	28.262	3
Reticulon-3;Reticulon	2	11	25.609	8
Insulin-like growth factor 2 mRNA-binding protein 3	13	31.1	63.704	26
Membrane-associated progesterone receptor component 2	5	21.5	23.818	20
Long-chain-fatty-acid--CoA ligase 4	16	32.6	79.187	29
Gamma-glutamylcyclotransferase	5	32.4	21.007	10
Persulfide dioxygenase ETHE1, mitochondrial	7	44.5	27.873	19
Gelsolin	15	27.5	85.696	26
Adenine phosphoribosyltransferase	10	52.2	19.608	47
Lysosomal alpha-glucosidase;76 kDa lysosomal alpha-glucosidase;70 kDa lysosomal alpha-glucosidase	10	16.2	105.32	20
S-formylglutathione hydrolase	10	40.8	31.462	29
Ras-related protein Ral-B	7	26.7	23.408	32
Glucose-6-phosphate 1-dehydrogenase	20	42.7	59.256	45
Annexin A3;Annexin	26	63.8	36.375	100
Xaa-Pro dipeptidase	16	34.7	54.548	53
Farnesyl pyrophosphate synthase	11	23.2	48.275	44
CD9 antigen;Tetraspanin	5	20.6	25.416	16
Protein-L-isoaspartate(D-aspartate) O-methyltransferase;Protein-L-isoaspartate O-methyltransferase	14	70.9	24.636	52
rRNA 2-O-methyltransferase fibrillarin	13	40.5	33.784	54
Cofilin-1	20	83.7	18.502	177
Proteasome subunit beta type-4	7	33.7	29.204	18
Proteasome subunit beta type-6;Proteasome subunit beta type	6	36	25.357	20
D-dopachrome decarboxylase;D-dopachrome decarboxylase-like protein	8	56.8	12.712	32
Succinate dehydrogenase [ubiquinone] flavoprotein subunit, mitochondrial	22	44	72.691	66
Peroxiredoxin-2	14	66.2	21.892	70
Dual specificity mitogen-activated protein kinase kinase 3	10	35.4	39.318	18
4-trimethylaminobutyraldehyde dehydrogenase	12	27.5	53.801	39
60S ribosomal protein L14	4	20.9	23.432	17
Thimet oligopeptidase	14	21.8	78.839	28
40S ribosomal protein S7	13	47.4	22.127	51
40S ribosomal protein S4, X isoform	23	66.2	29.597	73
40S ribosomal protein S24	6	36.1	15.423	33
40S ribosomal protein S26;Putative 40S ribosomal protein S26-like 1	2	18.3	13.015	7
Guanine nucleotide-binding protein G(I)/G(S)/G(T) subunit beta-1	12	37.1	37.377	41
Dynein light chain Tctex-type 1	2	30.1	12.452	11
NAD(P) transhydrogenase, mitochondrial	19	22.4	113.89	45
Eukaryotic initiation factor 4A-II;Eukaryotic initiation factor 4A-II, N-terminally processed	8	19.2	46.402	34
E3 ubiquitin/ISG15 ligase TRIM25	28	51.3	70.973	85
Thiosulfate sulfurtransferase	6	27.6	33.429	20
Hydroxyacylglutathione hydrolase, mitochondrial	6	27.9	33.805	16
Phosphoenolpyruvate carboxykinase [GTP], mitochondrial	19	36.9	70.698	46
Heterogeneous nuclear ribonucleoprotein U-like protein 2	20	32.3	85.104	37
Leucine-rich repeat-containing protein 47	16	31.6	63.472	31
ATP-binding cassette sub-family F member 1	20	23.8	95.925	36
PEST proteolytic signal-containing nuclear protein	6	36.5	18.925	22
28S ribosomal protein S31, mitochondrial	5	15.7	45.318	16
Coronin-1B	19	36.6	54.234	60
Golgi resident protein GCP60	7	22.7	60.593	14
Acyl-coenzyme A thioesterase 13;Acyl-coenzyme A thioesterase 13, N-terminally processed	4	30.7	14.96	6
Sialic acid synthase	14	41.2	40.307	37
Mycophenolic acid acyl-glucuronide esterase, mitochondrial	9	33.3	33.932	16
Adaptin ear-binding coat-associated protein 2	6	36.9	28.338	14
Succinyl-CoA ligase [ADP-forming] subunit beta, mitochondrial	14	31.1	50.317	48
7-dehydrocholesterol reductase	7	16.6	54.489	12
Protein sel-1 homolog 1	7	17	88.754	12
RNA-binding protein Raly	11	35.3	32.463	27
Nuclear pore complex protein Nup50	10	33.1	50.144	19
Aspartyl aminopeptidase	7	20.6	53.41	12
Coronin-1C;Coronin	22	41.8	53.248	64
28S ribosomal protein S23, mitochondrial	6	33.2	21.77	11
HBS1-like protein	6	11.5	75.472	11
GTP-binding protein SAR1b	2	11.6	22.41	5
Sulfotransferase;Sulfotransferase 1A3;Sulfotransferase 1A4	4	26.6	34.779	9
Signal peptidase complex subunit 1	3	34.3	11.805	6
Acetolactate synthase-like protein	4	10.1	67.867	8
Maleylacetoacetate isomerase	2	17.2	19.373	3
28S ribosomal protein S18a, mitochondrial	2	11.2	22.184	2
Elongation factor 1-delta	1	8.2	28.558	2
Heat shock cognate 71 kDa protein	2	2.4	45.338	2
MAP/microtubule affinity-regulating kinase 3;Serine/threonine-protein kinase MARK2;Serine/threonine-protein kinase MARK1	2	11.3	24.28	3
ATP-dependent RNA helicase DDX19A	1	5.8	54.017	1
Zinc finger protein 185	3	12.7	58.297	3
Alpha-actinin-4	1	8.8	21.43	3
Deoxyribonuclease-2-alpha	4	10.3	39.58	5
Alkyldihydroxyacetonephosphate synthase, peroxisomal	12	29.9	72.911	17
Pyruvate dehydrogenase protein X component, mitochondrial	4	10	54.122	5
Protein RER1	4	29.6	22.958	8
U4/U6 small nuclear ribonucleoprotein Prp4	13	36.8	58.449	20
Phosphoribosyl pyrophosphate synthase-associated protein 2	3	12.7	40.925	3
28S ribosomal protein S14, mitochondrial	2	21.9	15.139	4
Interferon-inducible double-stranded RNA-dependent protein kinase activator A	3	11.2	34.404	4
Wolframin	9	13.1	100.29	13
Metastasis-associated protein MTA2	7	14.2	75.022	8
Pre-mRNA-processing factor 6	13	16.4	106.92	18
Zinc finger protein-like 1	3	10.6	34.114	3
NADH dehydrogenase [ubiquinone] 1 alpha subcomplex subunit 3	2	41.7	9.2787	6
Tetratricopeptide repeat protein 4	3	11.1	44.678	6
N(G),N(G)-dimethylarginine dimethylaminohydrolase 2	6	25.3	29.644	7
ATP synthase protein 8	2	29.4	7.9916	2
Aldehyde dehydrogenase, mitochondrial	8	18.8	56.381	10
ATP-dependent 6-phosphofructokinase, muscle type	9	14.5	85.182	14
Ubiquitin-like protein 4A	2	12.7	17.776	2
ADP/ATP translocase 1	4	14.1	33.064	7
2-oxoisovalerate dehydrogenase subunit alpha, mitochondrial	8	23.4	50.47	14
Delta-aminolevulinic acid dehydratase	6	27.6	36.294	12
Bifunctional methylenetetrahydrofolate dehydrogenase/cyclohydrolase, mitochondrial;NAD-dependent methylenetetrahydrofolate dehydrogenase;Methenyltetrahydrofolate cyclohydrolase	4	18.6	37.895	6
Ras-related C3 botulinum toxin substrate 2	2	14.6	21.429	4
Protein-glutamine gamma-glutamyltransferase 2	7	12.7	77.328	11
Guanine nucleotide-binding protein subunit alpha-11	5	15	42.123	8
Tyrosine-protein kinase receptor UFO;Receptor protein-tyrosine kinase	7	12.2	98.336	10
Histone H2B type 1-B;Histone H2B type 2-E;Histone H2B type 1-O;Histone H2B type 1-J;Histone H2B type 3-B	3	9.5	13.95	8
Catenin alpha-1	9	14.2	100.07	11
Replication factor C subunit 2	3	14.7	39.157	4
Carnitine O-acetyltransferase	6	12	70.857	7
60S ribosomal protein L28	7	36.5	15.747	14
Glutamate--cysteine ligase catalytic subunit	6	13.5	72.765	7
Translation initiation factor eIF-2B subunit beta	6	22.2	38.989	9
Palmitoyl-protein thioesterase 1	4	20.6	34.193	8
28S ribosomal protein S29, mitochondrial	8	27.1	45.566	12
Serine/threonine-protein phosphatase 5;Serine/threonine-protein phosphatase	13	30.7	56.878	21
Methionine aminopeptidase 1	6	22	43.215	8
Dipeptidyl peptidase 1;Dipeptidyl peptidase 1 exclusion domain chain;Dipeptidyl peptidase 1 heavy chain;Dipeptidyl peptidase 1 light chain	4	11	51.853	8
Pituitary tumor-transforming gene 1 protein-interacting protein	2	16.7	20.324	4
Serine/threonine-protein phosphatase 4 catalytic subunit;Serine/threonine-protein phosphatase	1	9.4	35.08	3
Ras-related protein Rap-2b	5	32.8	20.504	11
N-alpha-acetyltransferase 20	2	13.5	20.368	3
WD repeat-containing protein 5	4	19.2	36.588	6
Casein kinase II subunit beta	5	30.7	24.942	10
Rho-related GTP-binding protein RhoG	3	29.8	21.308	4
RNA-binding protein 3	4	35	17.17	3
Mevalonate kinase	4	18.7	42.45	9
Antigen peptide transporter 1	5	11.8	87.217	6
Syntaxin-4	4	16.5	34.18	5
Protein tyrosine phosphatase type IVA 2;Protein tyrosine phosphatase type IVA 1	2	13.2	19.127	3
Calcium-binding and coiled-coil domain-containing protein 2	5	13.7	52.253	6
DnaJ homolog subfamily C member 3	11	28.4	57.579	14
NEDD8-activating enzyme E1 regulatory subunit	6	14	60.246	9
Periodic tryptophan protein 1 homolog	5	14	55.827	7
Rho guanine nucleotide exchange factor 7	5	10.6	90.011	7
Fibroblast growth factor-binding protein 1	4	27.4	26.264	8
Squalene monooxygenase	8	23.5	63.922	7
Pre-mRNA-splicing regulator WTAP	5	18.7	44.243	9
BRISC complex subunit Abro1	4	14.2	46.9	6
Serum paraoxonase/arylesterase 2	2	10.5	39.38	5
Serine/threonine-protein phosphatase 2A activator	7	24	40.667	18
26S proteasome non-ATPase regulatory subunit 5	6	13.5	56.195	7
NADH dehydrogenase [ubiquinone] 1 alpha subcomplex subunit 9, mitochondrial	5	17.2	42.509	9
Putative oxidoreductase GLYR1	5	11.9	60.547	4
Protein Hikeshi	2	14.7	21.627	2
Pyrroline-5-carboxylate reductase 3;Pyrroline-5-carboxylate reductase	5	25.9	28.663	10
Protein TSSC1	5	19.9	43.603	5
Rab-like protein 3	3	12.7	26.422	4
Intracellular hyaluronan-binding protein 4	4	14	45.785	7
Putative hydroxypyruvate isomerase;Hydroxypyruvate isomerase	5	23.5	30.405	7
Formin-binding protein 1-like	7	15.4	70.065	11
Complex III assembly factor LYRM7	2	30.8	11.955	3
PHD finger-like domain-containing protein 5A	3	29.1	12.405	3
Transmembrane emp24 domain-containing protein 4	3	11.5	25.943	4
Protein jagunal homolog 1	3	13.7	21.125	4
Uncharacterized protein C4orf32	2	30.3	14.652	3
Calcium uniporter protein, mitochondrial	4	13.7	39.866	7
Phosphatidylinositol 5-phosphate 4-kinase type-2 gamma	4	14.7	47.299	6
Immunity-related GTPase family Q protein	7	12	62.717	8
DNA damage-binding protein 2	4	14.3	47.863	5
Transmembrane 9 superfamily member 4	6	14.3	74.518	7
Glutaryl-CoA dehydrogenase, mitochondrial	4	16	48.127	5
WW domain-binding protein 2	4	17.6	28.087	7
Proline-rich AKT1 substrate 1	3	13.7	27.383	6
39S ribosomal protein L38, mitochondrial	5	13.2	44.596	7
DCN1-like protein 1;DCN1-like protein	3	11.2	30.124	4
Up-regulated during skeletal muscle growth protein 5	2	27.6	6.4575	3
PDZ and LIM domain protein 2	6	25.6	37.458	10
SRSF protein kinase 1	5	10.2	74.324	5
Ethanolamine-phosphate cytidylyltransferase	5	16.2	43.835	5
O-acetyl-ADP-ribose deacetylase MACROD1	2	10.2	35.505	4
Haloacid dehalogenase-like hydrolase domain-containing protein 3	3	17.1	28	4
Intraflagellar transport protein 27 homolog	4	23.7	20.48	11
Histidine triad nucleotide-binding protein 2, mitochondrial	4	36.8	17.162	12
Polymerase delta-interacting protein 3	5	19	46.089	7
39S ribosomal protein L13, mitochondrial	6	39.3	20.692	6
Pterin-4-alpha-carbinolamine dehydratase 2	2	13.8	14.365	4
Syncoilin	5	14.5	55.299	4
Phosphopantothenate--cysteine ligase	6	18.6	34.005	6
Transmembrane 9 superfamily member 3	6	10.2	67.887	9
Putative RNA-binding protein Luc7-like 1	2	7	43.727	6
Gephyrin;Molybdopterin adenylyltransferase;Molybdopterin molybdenumtransferase	7	10.7	79.748	9
Protein FAM114A2	8	21.6	55.468	11
Phosphatidylinositide phosphatase SAC1	6	11.4	66.966	7
Calcium-binding and coiled-coil domain-containing protein 1	6	11	77.335	6
Coatomer subunit gamma-2	5	8.6	97.621	9
PTB domain-containing engulfment adapter protein 1	4	14.1	34.49	4
COP9 signalosome complex subunit 7a	5	24	30.276	10
Enolase-phosphatase E1	5	31.8	28.932	5
Prenylated Rab acceptor protein 1	2	15.7	20.648	2
Leucine carboxyl methyltransferase 1	3	15	38.379	4
N-acetyl-D-glucosamine kinase	10	37.2	37.375	14
Calcium-binding mitochondrial carrier protein Aralar2	9	15.6	74.175	15
Apoptosis-associated speck-like protein containing a CARD	3	13.8	21.627	7
Syntaxin-8	3	16.9	26.906	7
Exocyst complex component 7	10	17.7	83.381	11
Protein MEMO1	9	54.2	33.733	15
U6 snRNA-associated Sm-like protein LSm4	5	30.9	15.35	10
Sorting nexin-9	7	18.2	66.591	13
Testis-expressed sequence 264 protein	4	17.6	34.188	4
2-5-oligoadenylate synthase 3	9	12.7	121.17	13
